# Supplementary material for: catena-Poly[[(1,10-phenanthroline-5,6-dione-κ2 N,N′)lead(II)]-μ-terephthalato-κ2 O 1:O 4]
Source: Acta Crystallogr Sect E Struct Rep Online. 2009 Nov 7;65(Pt 12):m1544. doi: 10.1107/S1600536809046455 (PMC2971762; doi:10.1107/S1600536809046455)
Supplement: Supplementary file 1 [file e-65-m1544-sup1.cif]

##############################################################################
###                                                                        ###
###        Electronic paper (Acta Crystallographica Section E)             ###
###                                                                        ###
##############################################################################
#                                                                            #
# This CIF contains the data in a paper accepted for publication in Acta     #
# Crystallographica Section E. It conforms to the requirements of Notes      #
# for Authors for Section E, and has been peer reviewed under the auspices   #
# of the IUCr Commission on Journals.                                        #
#                                                                            #
# Full details of the Crystallographic Information File format               #
# are given in the paper "The Crystallographic Information File (CIF):       #
# a New Standard Archive File for Crystallography" by S. R. Hall, F. H.      #
# Allen and I. D. Brown [Acta Cryst. (1991), A47, 655-685].                  #
#                                                                            #
# The current version of the core CIF dictionary is obtainable from          #
# ftp://ftp.iucr.org/pub/cif_core.dic. The current version number is 2.4.    #
#                                                                            #
# Software is freely available for graphical display of the structure(s) in  #
# this CIF.  For information consult the CIF home page http://www.iucr.org/  #
# cif/home.html                                                              #
#                                                                            #
# This file may be used for bona fide research purposes within the           #
# scientific community so long as proper attribution is given to the journal # 
# article from which it was obtained.                                        #
#                                                                            #
##############################################################################
                                             
data_global
_audit_creation_method     SHELXL-97
_journal_date_recd_electronic     2009-11-01
_journal_date_accepted     2009-11-04
_journal_name_full     'Acta Crystallographica, Section E'
_journal_year     2009
_journal_volume     65
_journal_issue     12
_journal_page_first     m1544
_journal_page_last     m1544
_journal_paper_category     QM
_journal_coeditor_code     CI2964
_publ_contact_author
;
Dr Cong Fang-Di
Department of Basic Science
Tianjin Agricultural University
Tjianjin 300384
People's Republic of China
;
_publ_contact_author_email     congfangdi666@yahoo.com.cn
_publ_contact_author_fax     ?
_publ_contact_author_phone     ?
_publ_section_title
;\
<i>catena</i>-Poly[[(1,10-phenanthroline-5,6-dione-\k^2^<i>N</i>,<i>N</i>')\
lead(II)]-\m-terephthalato-\k^2^<i>O</i>^1^:<i>O</i>^4^]
;
loop_
    _publ_author_name
    _publ_author_address
    'Cong, Fang-Di'
;
Department of Basic Science
Tianjin Agricultural University
Tjianjin 300384
People's Republic of China
;
    'Yu, Feng-Yang'
;
Department of Basic Science
Tianjin Agricultural University
Tjianjin 300384
People's Republic of China
;
    'Wei, Zhen'
;
Department of Basic Science
Tianjin Agricultural University
Tjianjin 300384
People's Republic of China
;
    'Ng, Seik Weng'
;
Department of Chemistry
University of Malaya
50603 Kuala Lumpur
Malaysia
;
data_I
_audit_creation_method     SHELXL-97
_chemical_name_systematic
;
<i>catena</i>-Poly[[(1,10-phenanthroline-5,6-dione-
\k^2^<i>N</i>,<i>N</i>')lead(II)]-\m-terephthalato-\k^2^<i>O</i>^1^:<i>O</i>^4^]
;
_chemical_name_common     ?
_chemical_formula_moiety     'C20 H10 N2 O6 Pb'
_chemical_formula_sum     'C20 H10 N2 O6 Pb'
_chemical_formula_iupac     '[Pb (C8 H4 O4) (C12 H6 N2 O2)]'
_chemical_formula_weight     581.49
_chemical_melting_point     ?
_symmetry_cell_setting     Monoclinic
_symmetry_space_group_name_H-M     'P 21/c'
_symmetry_space_group_name_Hall     '-P 2ybc'
loop_
    _symmetry_equiv_pos_as_xyz
    'x, y, z'
    '-x, y+1/2, -z+1/2'
    '-x, -y, -z'
    'x, -y-1/2, z-1/2'
_cell_length_a     10.4280(10)
_cell_length_b     15.1870(10)
_cell_length_c     11.478(3)
_cell_angle_alpha     90.00
_cell_angle_beta     114.4440(10)
_cell_angle_gamma     90.00
_cell_volume     1654.8(5)
_cell_formula_units_Z     4
_cell_measurement_reflns_used     2807
_cell_measurement_theta_min     2.4
_cell_measurement_theta_max     25.4
_cell_measurement_temperature     295(2)
_exptl_crystal_description     Block
_exptl_crystal_colour     Yellow
_exptl_crystal_size_max     0.24
_exptl_crystal_size_mid     0.22
_exptl_crystal_size_min     0.20
_exptl_crystal_density_diffrn     2.334
_exptl_crystal_density_meas     ?
_exptl_crystal_density_method     'not measured'
_exptl_crystal_F_000     1096
_exptl_absorpt_coefficient_mu     10.242
_exptl_absorpt_correction_type     multi-scan
_exptl_absorpt_process_details     '(SADABS; Sheldrick, 1996)'
_exptl_absorpt_correction_T_min     0.1925
_exptl_absorpt_correction_T_max     0.2339
_diffrn_ambient_temperature     295(2)
_diffrn_radiation_type     MoK\a
_diffrn_radiation_wavelength     0.71073
_diffrn_radiation_source     'fine-focus sealed tube'
_diffrn_radiation_monochromator     graphite
_diffrn_measurement_device_type     'Bruker APEXII area-detector'
_diffrn_measurement_method     '\f and \w'
_diffrn_detector_area_resol_mean     ?
_diffrn_reflns_number     8875
_diffrn_reflns_av_R_equivalents     0.0359
_diffrn_reflns_av_sigmaI/netI     0.0471
_diffrn_reflns_theta_min     2.15
_diffrn_reflns_theta_max     26.01
_diffrn_reflns_theta_full     26.01
_diffrn_measured_fraction_theta_max     0.993
_diffrn_measured_fraction_theta_full     0.993
_diffrn_reflns_limit_h_min     -12
_diffrn_reflns_limit_h_max     7
_diffrn_reflns_limit_k_min     -18
_diffrn_reflns_limit_k_max     18
_diffrn_reflns_limit_l_min     -12
_diffrn_reflns_limit_l_max     14
_diffrn_standards_number     0
_diffrn_standards_interval_count     .
_diffrn_standards_interval_time     .
_diffrn_standards_decay_%     ?
_reflns_number_total     3233
_reflns_number_gt     2369
_reflns_threshold_expression     I>2\s(I)
_refine_ls_structure_factor_coef     Fsqd
_refine_ls_matrix_type     full
_refine_ls_R_factor_all     0.0589
_refine_ls_R_factor_gt     0.0332
_refine_ls_wR_factor_gt     0.0726
_refine_ls_wR_factor_ref     0.0857
_refine_ls_goodness_of_fit_ref     0.998
_refine_ls_restrained_S_all     0.998
_refine_ls_number_reflns     3233
_refine_ls_number_parameters     262
_refine_ls_number_restraints     0
_refine_ls_hydrogen_treatment     constr
_refine_ls_weighting_scheme     calc
_refine_ls_weighting_details
                 'calc w=1/[\s^2^(Fo^2^)+(0.0491P)^2^] where P=(Fo^2^+2Fc^2^)/3'
_atom_sites_solution_hydrogens     geom
_atom_sites_solution_primary     direct
_atom_sites_solution_secondary     difmap
_refine_ls_shift/su_max     0.001
_refine_ls_shift/su_mean     0.001
_refine_diff_density_max     1.937
_refine_diff_density_min     -0.949
_refine_ls_extinction_method     none
_refine_ls_extinction_coef     ?
loop_
    _atom_type_symbol
    _atom_type_description
    _atom_type_scat_dispersion_real
    _atom_type_scat_dispersion_imag
    _atom_type_scat_source
    'C' 'C' 0.0033 0.0016
                         'International Tables Vol C Tables 4.2.6.8 and 6.1.1.4'
    'H' 'H' 0.0000 0.0000
                         'International Tables Vol C Tables 4.2.6.8 and 6.1.1.4'
    'N' 'N' 0.0061 0.0033
                         'International Tables Vol C Tables 4.2.6.8 and 6.1.1.4'
    'O' 'O' 0.0106 0.0060
                         'International Tables Vol C Tables 4.2.6.8 and 6.1.1.4'
    'Pb' 'Pb' -3.3944 10.1111
                         'International Tables Vol C Tables 4.2.6.8 and 6.1.1.4'
_computing_data_collection     'APEX2 (Bruker, 2007)'
_computing_cell_refinement     'SAINT (Bruker, 2007)'
_computing_data_reduction     'SAINT (Bruker, 2007)'
_computing_structure_solution     'SHELXS97 (Sheldrick, 2008)'
_computing_structure_refinement     'SHELXL97 (Sheldrick, 2008)'
_computing_molecular_graphics     'X-SEED (Barbour, 2001)'
_computing_publication_material     'publCIF (Westrip, 2009)'
loop_
    _atom_site_type_symbol
    _atom_site_label
    _atom_site_fract_x
    _atom_site_fract_y
    _atom_site_fract_z
    _atom_site_U_iso_or_equiv
    _atom_site_adp_type
    _atom_site_calc_flag
    _atom_site_refinement_flags
    _atom_site_occupancy
    _atom_site_disorder_assembly
    _atom_site_disorder_group
    Pb Pb1 0.60601(3) 0.525108(19) 0.39442(2) 0.02978(11) Uani d . 1 . .
    O O1 0.8123(7) 0.4460(4) 0.5353(5) 0.0548(17) Uani d . 1 . .
    O O2 0.7155(6) 0.4344(4) 0.6715(5) 0.0489(15) Uani d . 1 . .
    O O3 1.2513(6) 0.1473(4) 1.0397(5) 0.0434(14) Uani d . 1 . .
    O O4 1.3459(6) 0.1510(4) 0.9005(5) 0.0414(14) Uani d . 1 . .
    O O5 0.7884(6) 0.5551(4) -0.1400(5) 0.0396(14) Uani d . 1 . .
    O O6 0.5419(6) 0.6582(4) -0.2269(4) 0.0401(14) Uani d . 1 . .
    N N1 0.7358(7) 0.4976(4) 0.2537(6) 0.0313(15) Uani d . 1 . .
    N N2 0.5139(6) 0.6109(4) 0.1764(5) 0.0273(14) Uani d . 1 . .
    C C1 0.8093(8) 0.4176(5) 0.6363(6) 0.0274(16) Uani d . 1 . .
    C C2 0.9298(7) 0.3592(5) 0.7180(6) 0.0269(16) Uani d . 1 . .
    C C3 0.9398(8) 0.3284(5) 0.8348(6) 0.0328(18) Uani d . 1 . .
    H H3 0.8732 0.3456 0.8647 0.039 Uiso calc R 1 . .
    C C4 1.0481(8) 0.2719(5) 0.9082(6) 0.0307(17) Uani d . 1 . .
    H H4 1.0530 0.2514 0.9862 0.037 Uiso calc R 1 . .
    C C5 1.1492(8) 0.2459(4) 0.8653(6) 0.0250(15) Uani d . 1 . .
    C C6 1.1423(8) 0.2799(5) 0.7518(6) 0.0266(16) Uani d . 1 . .
    H H6 1.2107 0.2642 0.7234 0.032 Uiso calc R 1 . .
    C C7 1.0367(8) 0.3362(4) 0.6798(6) 0.0279(17) Uani d . 1 . .
    H H7 1.0359 0.3595 0.6046 0.033 Uiso calc R 1 . .
    C C8 1.2578(8) 0.1772(5) 0.9386(7) 0.0274(16) Uani d . 1 . .
    C C9 0.8489(9) 0.4464(5) 0.2881(7) 0.039(2) Uani d . 1 . .
    H H9 0.8807 0.4198 0.3681 0.047 Uiso calc R 1 . .
    C C10 0.9226(8) 0.4296(6) 0.2157(7) 0.0373(19) Uani d . 1 . .
    H H10 1.0007 0.3927 0.2460 0.045 Uiso calc R 1 . .
    C C11 0.8796(8) 0.4678(5) 0.0993(7) 0.0353(18) Uani d . 1 . .
    H H11 0.9284 0.4576 0.0487 0.042 Uiso calc R 1 . .
    C C12 0.7620(7) 0.5226(5) 0.0555(6) 0.0253(15) Uani d . 1 . .
    C C13 0.7110(8) 0.5659(5) -0.0684(6) 0.0291(17) Uani d . 1 . .
    C C14 0.5958(8) 0.6182(5) -0.1084(6) 0.0294(16) Uani d . 1 . .
    C C15 0.5252(8) 0.6348(5) -0.0279(6) 0.0275(16) Uani d . 1 . .
    C C16 0.4105(8) 0.6930(5) -0.0603(7) 0.0371(19) Uani d . 1 . .
    H H16 0.3745 0.7208 -0.1397 0.044 Uiso calc R 1 . .
    C C17 0.3523(9) 0.7087(5) 0.0235(7) 0.041(2) Uani d . 1 . .
    H H17 0.2778 0.7481 0.0027 0.049 Uiso calc R 1 . .
    C C18 0.4045(8) 0.6657(5) 0.1401(7) 0.0354(19) Uani d . 1 . .
    H H18 0.3614 0.6754 0.1956 0.042 Uiso calc R 1 . .
    C C19 0.5741(7) 0.5947(4) 0.0952(6) 0.0230(15) Uani d . 1 . .
    C C20 0.6907(7) 0.5364(4) 0.1342(6) 0.0237(15) Uani d . 1 . .
loop_
    _atom_site_aniso_label
    _atom_site_aniso_U_11
    _atom_site_aniso_U_22
    _atom_site_aniso_U_33
    _atom_site_aniso_U_12
    _atom_site_aniso_U_13
    _atom_site_aniso_U_23
    Pb1 0.02839(17) 0.03876(18) 0.02215(15) -0.00225(15) 0.01043(12) 0.00065(13)
    O1 0.044(4) 0.090(5) 0.032(3) 0.022(3) 0.018(3) 0.020(3)
    O2 0.045(4) 0.067(4) 0.043(3) 0.017(3) 0.026(3) 0.012(3)
    O3 0.054(4) 0.050(3) 0.032(3) 0.017(3) 0.024(3) 0.012(3)
    O4 0.039(3) 0.055(4) 0.035(3) 0.011(3) 0.020(3) 0.009(3)
    O5 0.037(3) 0.060(4) 0.031(3) 0.000(3) 0.025(3) 0.000(3)
    O6 0.040(3) 0.058(4) 0.022(3) 0.007(3) 0.012(3) 0.012(2)
    N1 0.031(4) 0.031(3) 0.030(3) 0.007(3) 0.012(3) 0.007(2)
    N2 0.029(4) 0.030(3) 0.024(3) 0.000(3) 0.013(3) -0.001(2)
    C1 0.030(4) 0.031(4) 0.020(4) -0.003(3) 0.010(3) -0.005(3)
    C2 0.023(4) 0.031(4) 0.020(4) 0.000(3) 0.002(3) -0.001(3)
    C3 0.032(4) 0.048(5) 0.019(4) 0.006(4) 0.011(3) 0.002(3)
    C4 0.035(4) 0.038(4) 0.019(4) 0.001(4) 0.011(3) 0.007(3)
    C5 0.030(4) 0.023(4) 0.023(4) -0.005(3) 0.012(3) -0.004(3)
    C6 0.028(4) 0.036(4) 0.019(3) 0.001(3) 0.013(3) 0.001(3)
    C7 0.032(4) 0.030(4) 0.021(4) 0.000(3) 0.011(3) 0.004(3)
    C8 0.028(4) 0.029(4) 0.025(4) -0.005(3) 0.012(3) -0.004(3)
    C9 0.042(5) 0.044(5) 0.028(4) 0.013(4) 0.010(4) 0.005(3)
    C10 0.031(4) 0.049(5) 0.031(4) 0.007(4) 0.012(4) 0.006(4)
    C11 0.035(5) 0.038(4) 0.038(4) 0.001(4) 0.020(4) -0.003(4)
    C12 0.024(4) 0.031(4) 0.022(3) 0.000(4) 0.011(3) -0.007(3)
    C13 0.030(4) 0.035(4) 0.023(4) -0.005(4) 0.012(3) -0.010(3)
    C14 0.031(4) 0.035(4) 0.020(3) -0.009(4) 0.009(3) -0.002(3)
    C15 0.023(4) 0.034(4) 0.021(4) -0.005(3) 0.005(3) -0.001(3)
    C16 0.034(5) 0.043(5) 0.031(4) 0.008(4) 0.010(4) 0.008(4)
    C17 0.041(5) 0.042(5) 0.036(5) 0.011(4) 0.014(4) 0.012(4)
    C18 0.033(5) 0.038(4) 0.037(5) 0.002(4) 0.016(4) -0.008(3)
    C19 0.024(4) 0.023(3) 0.020(3) -0.007(3) 0.007(3) -0.003(3)
    C20 0.020(4) 0.030(4) 0.017(3) -0.005(3) 0.002(3) -0.005(3)
loop_
    _geom_bond_atom_site_label_1
    _geom_bond_atom_site_label_2
    _geom_bond_site_symmetry_2
    _geom_bond_distance
    _geom_bond_publ_flag
    Pb1 O1 . 2.410(6) yes
    Pb1 O2 . 3.211(5) yes
    Pb1 O2 3_666 3.176(6) yes
    Pb1 O3 2_756 2.301(5) yes
    Pb1 O4 2_756 2.910(5) yes
    Pb1 N1 . 2.535(6) yes
    Pb1 N2 . 2.626(6) yes
    O1 C1 . 1.249(8) ?
    O2 C1 . 1.230(9) ?
    O3 C8 . 1.273(8) ?
    O4 C8 . 1.235(9) ?
    O5 C13 . 1.380(8) ?
    O6 C14 . 1.379(8) ?
    N1 C9 . 1.329(10) ?
    N1 C20 . 1.384(9) ?
    N2 C18 . 1.332(9) ?
    N2 C19 . 1.345(8) ?
    C1 C2 . 1.507(10) ?
    C2 C3 . 1.382(9) ?
    C2 C7 . 1.401(10) ?
    C3 C4 . 1.390(10) ?
    C3 H3 . 0.93 ?
    C4 C5 . 1.392(10) ?
    C4 H4 . 0.93 ?
    C5 C6 . 1.375(9) ?
    C5 C8 . 1.514(10) ?
    C6 C7 . 1.369(9) ?
    C6 H6 . 0.93 ?
    C7 H7 . 0.93 ?
    C9 C10 . 1.369(11) ?
    C9 H9 . 0.93 ?
    C10 C11 . 1.352(10) ?
    C10 H10 . 0.93 ?
    C11 C12 . 1.392(10) ?
    C11 H11 . 0.93 ?
    C12 C20 . 1.403(9) ?
    C12 C13 . 1.453(10) ?
    C13 C14 . 1.352(10) ?
    C14 C15 . 1.423(10) ?
    C15 C16 . 1.408(10) ?
    C15 C19 . 1.425(9) ?
    C16 C17 . 1.354(10) ?
    C16 H16 . 0.93 ?
    C17 C18 . 1.383(10) ?
    C17 H17 . 0.93 ?
    C18 H18 . 0.93 ?
    C19 C20 . 1.419(9) ?
loop_
    _geom_angle_atom_site_label_1
    _geom_angle_atom_site_label_2
    _geom_angle_atom_site_label_3
    _geom_angle_site_symmetry_1
    _geom_angle_site_symmetry_3
    _geom_angle
    _geom_angle_publ_flag
    O3 Pb1 O1 2_756 . 84.5(2) ?
    O3 Pb1 N1 2_756 . 84.2(2) ?
    O1 Pb1 N1 . . 77.40(19) ?
    O3 Pb1 N2 2_756 . 81.07(18) ?
    O1 Pb1 N2 . . 139.46(19) ?
    N1 Pb1 N2 . . 63.61(19) ?
    O3 Pb1 O4 2_756 2_756 48.16(16) ?
    O1 Pb1 O4 . 2_756 88.69(19) ?
    N1 Pb1 O4 . 2_756 131.65(18) ?
    N2 Pb1 O4 . 2_756 108.50(17) ?
    O3 Pb1 O2 2_756 3_666 113.41(19) ?
    O1 Pb1 O2 . 3_666 144.83(17) ?
    N1 Pb1 O2 . 3_666 132.01(18) ?
    N2 Pb1 O2 . 3_666 75.11(16) ?
    O4 Pb1 O2 2_756 3_666 82.96(15) ?
    O3 Pb1 O2 2_756 . 95.96(17) ?
    O1 Pb1 O2 . . 43.00(17) ?
    N1 Pb1 O2 . . 119.73(17) ?
    N2 Pb1 O2 . . 175.42(16) ?
    O4 Pb1 O2 2_756 . 66.98(16) ?
    O2 Pb1 O2 3_666 . 103.09(13) ?
    C1 O1 Pb1 . . 115.9(5) ?
    C1 O2 Pb1 . . 76.6(4) ?
    C8 O3 Pb1 . 2_746 108.4(5) ?
    C9 N1 C20 . . 116.0(7) ?
    C9 N1 Pb1 . . 123.3(5) ?
    C20 N1 Pb1 . . 120.6(5) ?
    C18 N2 C19 . . 118.9(6) ?
    C18 N2 Pb1 . . 122.4(5) ?
    C19 N2 Pb1 . . 118.6(4) ?
    O2 C1 O1 . . 124.2(7) ?
    O2 C1 C2 . . 119.3(6) ?
    O1 C1 C2 . . 116.5(7) ?
    C3 C2 C7 . . 117.9(7) ?
    C3 C2 C1 . . 120.8(7) ?
    C7 C2 C1 . . 121.2(6) ?
    C2 C3 C4 . . 120.8(7) ?
    C2 C3 H3 . . 119.6 ?
    C4 C3 H3 . . 119.6 ?
    C3 C4 C5 . . 120.4(6) ?
    C3 C4 H4 . . 119.8 ?
    C5 C4 H4 . . 119.8 ?
    C6 C5 C4 . . 118.5(7) ?
    C6 C5 C8 . . 121.3(7) ?
    C4 C5 C8 . . 120.1(6) ?
    C7 C6 C5 . . 121.3(7) ?
    C7 C6 H6 . . 119.3 ?
    C5 C6 H6 . . 119.3 ?
    C6 C7 C2 . . 120.8(6) ?
    C6 C7 H7 . . 119.6 ?
    C2 C7 H7 . . 119.6 ?
    O4 C8 O3 . . 122.4(7) ?
    O4 C8 C5 . . 121.3(6) ?
    O3 C8 C5 . . 116.3(7) ?
    N1 C9 C10 . . 125.5(7) ?
    N1 C9 H9 . . 117.2 ?
    C10 C9 H9 . . 117.2 ?
    C11 C10 C9 . . 118.7(8) ?
    C11 C10 H10 . . 120.7 ?
    C9 C10 H10 . . 120.7 ?
    C10 C11 C12 . . 119.7(7) ?
    C10 C11 H11 . . 120.1 ?
    C12 C11 H11 . . 120.1 ?
    C11 C12 C20 . . 118.6(6) ?
    C11 C12 C13 . . 122.4(6) ?
    C20 C12 C13 . . 119.0(6) ?
    C14 C13 O5 . . 121.6(7) ?
    C14 C13 C12 . . 120.9(6) ?
    O5 C13 C12 . . 117.5(6) ?
    C13 C14 O6 . . 122.4(7) ?
    C13 C14 C15 . . 120.6(7) ?
    O6 C14 C15 . . 117.0(7) ?
    C16 C15 C14 . . 123.4(7) ?
    C16 C15 C19 . . 116.6(7) ?
    C14 C15 C19 . . 119.9(7) ?
    C17 C16 C15 . . 120.3(7) ?
    C17 C16 H16 . . 119.9 ?
    C15 C16 H16 . . 119.9 ?
    C16 C17 C18 . . 119.5(8) ?
    C16 C17 H17 . . 120.3 ?
    C18 C17 H17 . . 120.3 ?
    N2 C18 C17 . . 122.7(7) ?
    N2 C18 H18 . . 118.7 ?
    C17 C18 H18 . . 118.7 ?
    N2 C19 C20 . . 118.7(6) ?
    N2 C19 C15 . . 122.0(6) ?
    C20 C19 C15 . . 119.2(6) ?
    N1 C20 C12 . . 121.4(6) ?
    N1 C20 C19 . . 118.3(6) ?
    C12 C20 C19 . . 120.2(6) ?
loop_
    _geom_torsion_atom_site_label_1
    _geom_torsion_atom_site_label_2
    _geom_torsion_atom_site_label_3
    _geom_torsion_atom_site_label_4
    _geom_torsion_site_symmetry_1
    _geom_torsion_site_symmetry_2
    _geom_torsion_site_symmetry_3
    _geom_torsion_site_symmetry_4
    _geom_torsion
    _geom_torsion_publ_flag
    O3 Pb1 O1 C1 2_756 . . . 108.0(6) ?
    N1 Pb1 O1 C1 . . . . -166.8(6) ?
    N2 Pb1 O1 C1 . . . . 177.4(5) ?
    O4 Pb1 O1 C1 2_756 . . . 59.9(6) ?
    O2 Pb1 O1 C1 3_666 . . . -15.9(8) ?
    O2 Pb1 O1 C1 . . . . 3.2(5) ?
    O3 Pb1 O2 C1 2_756 . . . -78.4(5) ?
    O1 Pb1 O2 C1 . . . . -3.0(5) ?
    N1 Pb1 O2 C1 . . . . 8.3(5) ?
    O4 Pb1 O2 C1 2_756 . . . -117.8(5) ?
    O2 Pb1 O2 C1 3_666 . . . 165.8(5) ?
    O3 Pb1 N1 C9 2_756 . . . 93.9(6) ?
    O1 Pb1 N1 C9 . . . . 8.2(6) ?
    N2 Pb1 N1 C9 . . . . 176.8(7) ?
    O4 Pb1 N1 C9 2_756 . . . 84.9(6) ?
    O2 Pb1 N1 C9 3_666 . . . -149.6(6) ?
    O2 Pb1 N1 C9 . . . . 0.3(7) ?
    O3 Pb1 N1 C20 2_756 . . . -86.2(5) ?
    O1 Pb1 N1 C20 . . . . -171.9(6) ?
    N2 Pb1 N1 C20 . . . . -3.3(5) ?
    O4 Pb1 N1 C20 2_756 . . . -95.2(5) ?
    O2 Pb1 N1 C20 3_666 . . . 30.3(6) ?
    O2 Pb1 N1 C20 . . . . -179.7(5) ?
    O3 Pb1 N2 C18 2_756 . . . -92.5(6) ?
    O1 Pb1 N2 C18 . . . . -163.1(5) ?
    N1 Pb1 N2 C18 . . . . 179.6(6) ?
    O4 Pb1 N2 C18 2_756 . . . -52.4(6) ?
    O2 Pb1 N2 C18 3_666 . . . 24.8(5) ?
    O3 Pb1 N2 C19 2_756 . . . 91.7(5) ?
    O1 Pb1 N2 C19 . . . . 21.1(6) ?
    N1 Pb1 N2 C19 . . . . 3.8(5) ?
    O4 Pb1 N2 C19 2_756 . . . 131.8(5) ?
    O2 Pb1 N2 C19 3_666 . . . -151.0(5) ?
    Pb1 O2 C1 O1 . . . . 4.8(7) ?
    Pb1 O2 C1 C2 . . . . -175.3(6) ?
    Pb1 O1 C1 O2 . . . . -6.9(10) ?
    Pb1 O1 C1 C2 . . . . 173.2(5) ?
    O2 C1 C2 C3 . . . . -3.5(11) ?
    O1 C1 C2 C3 . . . . 176.5(7) ?
    O2 C1 C2 C7 . . . . 178.1(7) ?
    O1 C1 C2 C7 . . . . -1.9(10) ?
    C7 C2 C3 C4 . . . . -3.9(11) ?
    C1 C2 C3 C4 . . . . 177.6(7) ?
    C2 C3 C4 C5 . . . . 0.5(11) ?
    C3 C4 C5 C6 . . . . 2.4(10) ?
    C3 C4 C5 C8 . . . . -173.6(7) ?
    C4 C5 C6 C7 . . . . -1.7(10) ?
    C8 C5 C6 C7 . . . . 174.2(6) ?
    C5 C6 C7 C2 . . . . -1.8(11) ?
    C3 C2 C7 C6 . . . . 4.6(11) ?
    C1 C2 C7 C6 . . . . -177.0(6) ?
    Pb1 O3 C8 O4 2_746 . . . -10.9(9) ?
    Pb1 O3 C8 C5 2_746 . . . 167.9(5) ?
    C6 C5 C8 O4 . . . . 1.9(11) ?
    C4 C5 C8 O4 . . . . 177.7(7) ?
    C6 C5 C8 O3 . . . . -177.0(7) ?
    C4 C5 C8 O3 . . . . -1.2(10) ?
    C20 N1 C9 C10 . . . . 0.1(12) ?
    Pb1 N1 C9 C10 . . . . -179.9(7) ?
    N1 C9 C10 C11 . . . . 0.4(13) ?
    C9 C10 C11 C12 . . . . -0.3(12) ?
    C10 C11 C12 C20 . . . . -0.2(11) ?
    C10 C11 C12 C13 . . . . 179.7(7) ?
    C11 C12 C13 C14 . . . . 179.5(7) ?
    C20 C12 C13 C14 . . . . -0.6(11) ?
    C11 C12 C13 O5 . . . . -3.7(10) ?
    C20 C12 C13 O5 . . . . 176.2(6) ?
    O5 C13 C14 O6 . . . . 5.3(11) ?
    C12 C13 C14 O6 . . . . -178.0(6) ?
    O5 C13 C14 C15 . . . . -174.1(6) ?
    C12 C13 C14 C15 . . . . 2.6(11) ?
    C13 C14 C15 C16 . . . . 175.8(7) ?
    O6 C14 C15 C16 . . . . -3.7(11) ?
    C13 C14 C15 C19 . . . . -1.4(11) ?
    O6 C14 C15 C19 . . . . 179.2(6) ?
    C14 C15 C16 C17 . . . . -177.0(8) ?
    C19 C15 C16 C17 . . . . 0.2(11) ?
    C15 C16 C17 C18 . . . . -1.4(13) ?
    C19 N2 C18 C17 . . . . -1.9(11) ?
    Pb1 N2 C18 C17 . . . . -177.6(6) ?
    C16 C17 C18 N2 . . . . 2.3(13) ?
    C18 N2 C19 C20 . . . . 180.0(6) ?
    Pb1 N2 C19 C20 . . . . -4.1(8) ?
    C18 N2 C19 C15 . . . . 0.5(10) ?
    Pb1 N2 C19 C15 . . . . 176.5(5) ?
    C16 C15 C19 N2 . . . . 0.3(10) ?
    C14 C15 C19 N2 . . . . 177.6(6) ?
    C16 C15 C19 C20 . . . . -179.1(6) ?
    C14 C15 C19 C20 . . . . -1.8(10) ?
    C9 N1 C20 C12 . . . . -0.7(10) ?
    Pb1 N1 C20 C12 . . . . 179.4(5) ?
    C9 N1 C20 C19 . . . . -177.3(7) ?
    Pb1 N1 C20 C19 . . . . 2.7(8) ?
    C11 C12 C20 N1 . . . . 0.7(10) ?
    C13 C12 C20 N1 . . . . -179.2(6) ?
    C11 C12 C20 C19 . . . . 177.3(6) ?
    C13 C12 C20 C19 . . . . -2.6(10) ?
    N2 C19 C20 N1 . . . . 1.0(9) ?
    C15 C19 C20 N1 . . . . -179.5(6) ?
    N2 C19 C20 C12 . . . . -175.7(6) ?
    C15 C19 C20 C12 . . . . 3.8(9) ?
