# Supplementary material for: catena-Poly[[(1,10-phenanthroline-5,6-dione-κ2 N,N′)lead(II)]-μ-terephthalato-κ2 O 1:O 4]
Source: Acta Crystallogr Sect E Struct Rep Online. 2009 Nov 7;65(Pt 12):m1544. doi: 10.1107/S1600536809046455 (PMC2971762; doi:10.1107/S1600536809046455)
Supplement: Supplementary file 2 [file e-65-m1544-Isup2.hkl]

# 
# h,k,l, Fc-squared, Fo-squared, sigma(Fo-squared) and status flag 
# 
data_I
_shelx_title '  P21/nc' 
_shelx_refln_list_code          4 
_shelx_F_calc_maximum      357.72 
_exptl_crystal_F_000      1096.00 
_reflns_d_resolution_high  0.8102 
 
loop_ 
 _symmetry_equiv_pos_as_xyz 
 'x, y, z' 
 '-x, y+1/2, -z+1/2' 
 '-x, -y, -z' 
 'x, -y-1/2, z-1/2' 
 
_cell_length_a    10.4280 
_cell_length_b    15.1870 
_cell_length_c    11.4780 
_cell_angle_alpha  90.000 
_cell_angle_beta  114.444 
_cell_angle_gamma  90.000 
 
_shelx_F_squared_multiplier     1.000 
 
loop_ 
 _refln_index_h 
 _refln_index_k 
 _refln_index_l 
 _refln_F_squared_calc 
 _refln_F_squared_meas 
 _refln_F_squared_sigma 
 _refln_observed_status 
   1   0   0    61293.43    72995.71    893.30 o 
   2   0   0      156.97      144.46     33.47 o 
   3   0   0     6937.96     6757.46    227.54 o 
   4   0   0    33080.74    34017.10    553.49 o 
   5   0   0    39760.62    41048.16    457.15 o 
   6   0   0    21320.66    22341.12    568.14 o 
   7   0   0       83.14      429.21    201.10 o 
   8   0   0     4993.79     4500.07    381.47 o 
   9   0   0    17739.55    17705.55    655.04 o 
  10   0   0     6475.23     5785.41    484.81 o 
  11   0   0     2628.31     2679.60    433.93 o 
   1   1   0     7238.41     8582.77    111.63 o 
   2   1   0     2005.23     2314.17     66.06 o 
   3   1   0      243.48      317.95     47.63 o 
   4   1   0     1503.26     1716.76     86.73 o 
   5   1   0      664.32      766.40     78.77 o 
   6   1   0       32.92      -14.82     82.22 o 
   7   1   0       69.49      160.87    140.70 o 
   8   1   0      343.84      449.67    172.32 o 
   9   1   0      778.32      706.93    202.97 o 
  10   1   0        6.00     -274.20    213.46 o 
  11   1   0      151.12     -329.95    219.97 o 
   0   2   0   102045.45   112077.59   1277.94 o 
   1   2   0    43783.75    46352.49    428.67 o 
   2   2   0     3181.02     3922.00    169.15 o 
   3   2   0     4349.50     4189.43    173.71 o 
   4   2   0    23380.74    22988.23    259.62 o 
   5   2   0    31918.37    32538.46    348.89 o 
   6   2   0    14241.88    14470.72    242.95 o 
   7   2   0      130.71      152.64    104.15 o 
   8   2   0     4616.35     4121.36    264.06 o 
   9   2   0     9523.23     9196.11    355.87 o 
  10   2   0    11178.61    10716.91    407.75 o 
  11   2   0      964.12      846.88    376.18 o 
   1   3   0     3325.59     3404.31     53.50 o 
   2   3   0    81272.38    86757.80    790.01 o 
   3   3   0     8286.54     8487.34    189.39 o 
   4   3   0     4242.82     4372.38    129.76 o 
   5   3   0      221.98      388.56     87.67 o 
   6   3   0     3703.49     3836.03    159.43 o 
   7   3   0     6053.46     6064.23    202.68 o 
   8   3   0     1070.67      879.30    193.88 o 
   9   3   0      298.69      140.10    228.04 o 
  10   3   0       20.70     -104.06    255.70 o 
  11   3   0     1400.85     1263.64    263.65 o 
   0   4   0    27933.39    27466.17    293.57 o 
   1   4   0     6834.16     6207.32     78.17 o 
   2   4   0     1982.53     2249.15     91.05 o 
   3   4   0     5820.08     5749.40    169.01 o 
   4   4   0    32027.60    31955.20    426.29 o 
   5   4   0    23121.24    23158.63    299.20 o 
   6   4   0     6698.32     7000.45    197.44 o 
   7   4   0      648.35      600.59    136.00 o 
   8   4   0     5134.41     5252.13    289.50 o 
   9   4   0     6622.52     6226.87    322.27 o 
  10   4   0     3448.43     3921.33    305.22 o 
  11   4   0     1120.16      484.78    287.71 o 
   1   5   0     5040.26     4687.78     78.82 o 
   2   5   0    20954.92    20254.90    186.92 o 
   3   5   0    22516.71    21617.36    341.45 o 
   4   5   0     2911.42     2775.03    164.80 o 
   5   5   0      792.19      874.84     98.41 o 
   6   5   0    10883.38    10561.37    233.50 o 
   7   5   0    11756.80    11436.28    263.57 o 
   8   5   0     6997.72     7099.37    238.33 o 
   9   5   0     1761.44     1972.40    373.40 o 
  10   5   0       93.18      187.71    214.33 o 
  11   5   0     1609.00      995.91    270.99 o 
   0   6   0    25953.05    27185.09    266.01 o 
   1   6   0    19262.74    19785.72    165.45 o 
   2   6   0     2103.31     2025.51     71.28 o 
   3   6   0     9366.68     9388.64    150.49 o 
   4   6   0     6356.78     5914.70    215.90 o 
   5   6   0     8605.43     8787.88    274.24 o 
   6   6   0     7254.28     7274.28    339.61 o 
   7   6   0       44.88       31.36    118.70 o 
   8   6   0     3414.01     3806.34    205.98 o 
   9   6   0     2794.15     2848.26    268.20 o 
  10   6   0      822.44      819.77    268.92 o 
  11   6   0      335.13      153.00    240.86 o 
   1   7   0    12192.62    12161.95    135.27 o 
   2   7   0    38591.93    39739.82    283.65 o 
   3   7   0     7743.36     6627.87    153.06 o 
   4   7   0     2547.02     2363.42    127.86 o 
   5   7   0      103.55      -86.85    143.77 o 
   6   7   0    10418.15     9998.57    239.24 o 
   7   7   0    11786.55    12539.33    285.72 o 
   8   7   0     4031.04     3952.48    207.46 o 
   9   7   0      508.92      341.32    200.28 o 
  10   7   0      526.11      605.54    240.29 o 
   0   8   0     1147.47     1279.48     88.74 o 
   1   8   0     4042.52     3971.16     96.40 o 
   2   8   0     2328.01     2317.93     86.67 o 
   3   8   0      199.03      162.36     66.66 o 
   4   8   0     1375.18     1461.80    183.04 o 
   5   8   0     1017.07      995.49    168.37 o 
   6   8   0      398.91      458.85    132.12 o 
   7   8   0       30.41     -175.69    117.12 o 
   8   8   0     1495.20     1527.01    169.20 o 
   9   8   0      642.46      331.60    209.53 o 
  10   8   0      106.02     -154.65    418.78 o 
   1   9   0    23648.94    24224.48    316.10 o 
   2   9   0    33641.11    34042.65    276.75 o 
   3   9   0    19783.36    19020.00    232.41 o 
   4   9   0     5567.93     5178.47    189.59 o 
   5   9   0      486.34      636.54    131.10 o 
   6   9   0     9762.08     9850.08    297.41 o 
   7   9   0     8838.30     9449.99    228.61 o 
   8   9   0     4677.58     5108.25    296.97 o 
   9   9   0      386.88      218.69    162.66 o 
  10   9   0      603.37       -7.70    264.70 o 
   0  10   0     2891.26     2787.66    140.00 o 
   1  10   0      728.96      803.58     76.88 o 
   2  10   0      165.40       70.38     70.21 o 
   3  10   0       41.78       51.44     83.93 o 
   4  10   0       10.36     -135.13    110.52 o 
   5  10   0       74.24       69.19    125.66 o 
   6  10   0       40.54      -84.95    132.46 o 
   7  10   0        1.00      -87.48    110.37 o 
   8  10   0      112.18      170.92    126.78 o 
   9  10   0        5.53       48.62    134.37 o 
   1  11   0     7441.91     7462.01    149.73 o 
   2  11   0    16642.22    15884.82    201.88 o 
   3  11   0    14926.05    15225.68    280.99 o 
   4  11   0     3952.91     4071.46    198.08 o 
   5  11   0      184.66      103.83    130.96 o 
   6  11   0     6604.58     6577.39    242.76 o 
   7  11   0     8542.96     8758.38    283.31 o 
   8  11   0     3962.22     4341.37    200.23 o 
   9  11   0     1013.68      867.36    183.30 o 
   0  12   0      876.31     1015.26    219.75 o 
   1  12   0     1590.00     1628.92    103.28 o 
   2  12   0      190.26      128.49     84.92 o 
   3  12   0       29.90      -57.87    121.15 o 
   4  12   0     1602.73     1689.79    213.34 o 
   5  12   0      696.45      512.58    148.82 o 
   6  12   0       92.39      269.77    151.53 o 
   7  12   0        1.84     -225.74    150.49 o 
   8  12   0      190.59     -135.82    180.63 o 
   9  12   0      107.91       13.15    291.43 o 
   1  13   0     5162.51     5273.24    153.22 o 
   2  13   0     8903.18     9069.42    177.48 o 
   3  13   0     7655.36     7907.08    431.80 o 
   4  13   0     1424.07     1500.89    167.81 o 
   5  13   0      180.69      183.71    283.71 o 
   6  13   0     3226.60     3774.37    222.24 o 
   7  13   0     4303.86     4563.48    316.31 o 
   8  13   0     2427.10     2500.99    388.41 o 
   0  14   0     3014.84     3458.35    207.06 o 
   1  14   0     2705.77     2887.48    139.35 o 
   2  14   0      646.60      844.54    120.72 o 
   3  14   0      206.19      157.28    215.46 o 
   4  14   0     2603.78     2869.76    221.22 o 
   5  14   0     2754.16     3047.63    259.42 o 
   6  14   0      925.13     1121.11    368.25 o 
   7  14   0      193.34      -86.85    222.24 o 
   1  15   0     1409.62     1652.45    212.87 o 
   2  15   0     3557.66     3642.89    273.57 o 
   3  15   0     2779.99     2901.47    198.77 o 
   4  15   0      497.94      358.06    190.94 o 
   5  15   0       83.05      348.92    231.33 o 
   6  15   0     1191.39     1564.45    592.15 o 
   7  15   0     1664.83     2758.35    404.34 o 
   0  16   0     4486.27     4671.01    406.06 o 
   1  16   0     2415.35     2616.39    242.12 o 
   2  16   0      564.94      511.68    292.14 o 
   3  16   0      769.61      650.03    314.15 o 
   4  16   0     2961.98     3350.65    406.06 o 
   5  16   0     2687.74     2662.45    398.34 o 
   6  16   0      829.74     1140.13    366.61 o 
   1  17   0      235.36     -412.27    274.85 o 
   2  17   0      723.31      651.32    340.17 o 
   3  17   0      328.11       -8.15    318.30 o 
   4  17   0      250.07      415.06    324.16 o 
   0  18   0     2589.41     3309.63    407.06 o 
   1  18   0     1760.83     1742.28    371.90 o 
   2  18   0       80.91      259.70    339.45 o 
   3  18   0      282.85      286.86    335.74 o 
 -12   1   1     2602.68     1715.26    317.63 o 
 -11   1   1      398.55      156.96    239.74 o 
 -10   1   1     2414.55     2334.76    275.79 o 
  -9   1   1    11065.01    11079.67    537.76 o 
  -8   1   1    19763.90    19238.03    435.30 o 
  -7   1   1    12224.15    11290.06    368.33 o 
  -6   1   1      100.16       94.41     66.62 o 
  -5   1   1    23453.32    23778.02    235.98 o 
  -4   1   1    45180.87    48018.77    357.79 o 
  -3   1   1    63545.21    69104.30    459.21 o 
  -2   1   1    17790.05    18027.04    170.53 o 
  -1   1   1      554.72      822.49     35.56 o 
   0   1   1    29165.97    34000.36    219.71 o 
   1   1   1    53306.77    59053.32    518.32 o 
   2   1   1    18548.55    20230.35    234.04 o 
   3   1   1     4894.14     5060.67    116.72 o 
   4   1   1    11528.62    12150.75    175.18 o 
   5   1   1    35859.00    37311.04    371.82 o 
   6   1   1    17774.86    16912.79    258.82 o 
   7   1   1    10371.57     9921.66    310.02 o 
   8   1   1      217.79      192.78    165.37 o 
   9   1   1     6175.01     6112.13    322.18 o 
  10   1   1     5275.78     4990.82    328.34 o 
  11   1   1     2721.78     2382.67    302.46 o 
 -11   2   1      404.24      421.52    252.71 o 
 -10   2   1      558.74      113.04    208.62 o 
  -9   2   1     2107.79     2221.54    248.12 o 
  -8   2   1      526.79      834.96    184.48 o 
  -7   2   1     4160.22     3905.39    174.50 o 
  -6   2   1     5896.95     5911.47    175.65 o 
  -5   2   1     2652.08     2762.42    126.68 o 
  -4   2   1     1701.65     1732.19     87.05 o 
  -3   2   1      826.94      885.62     52.62 o 
  -2   2   1    12776.01    13012.53    122.34 o 
  -1   2   1     2616.76     2066.51     65.87 o 
   0   2   1     9069.83     8711.28     96.26 o 
   1   2   1      922.71     1141.10     66.86 o 
   2   2   1     2490.66     2561.93    104.63 o 
   3   2   1     8664.87     9213.54    177.89 o 
   4   2   1      101.91      112.28     56.80 o 
   5   2   1      175.02       86.06     67.75 o 
   6   2   1      414.27      504.85     95.10 o 
   7   2   1     3584.02     3966.88    239.33 o 
   8   2   1     1087.99      857.68    191.42 o 
   9   2   1      791.32      814.29    204.14 o 
  10   2   1      272.89      183.77    357.10 o 
  11   2   1      134.15       72.10    230.16 o 
 -11   3   1        6.61     -333.96    222.64 o 
 -10   3   1     2057.30     2008.89    267.12 o 
  -9   3   1    12239.19    11948.82    391.93 o 
  -8   3   1     9112.68     9486.07    598.58 o 
  -7   3   1     7518.26     7439.35    220.73 o 
  -6   3   1      149.25      129.85     90.67 o 
  -5   3   1    24076.46    25162.89    303.74 o 
  -4   3   1    50115.12    53626.47    473.47 o 
  -3   3   1    44141.33    47847.43    338.96 o 
  -2   3   1     1154.62     1224.63    101.69 o 
  -1   3   1     2654.73     2567.01     57.01 o 
   0   3   1    34723.36    36224.53    219.02 o 
   1   3   1   127964.33   142481.31    756.03 o 
   2   3   1    84859.90    99742.79    990.41 o 
   3   3   1    11358.53    13142.00    227.87 o 
   4   3   1    15500.86    16817.69    278.75 o 
   5   3   1    25135.85    25562.17    329.50 o 
   6   3   1    15574.96    15501.38    261.64 o 
   7   3   1     8388.19     7820.65    291.11 o 
   8   3   1       95.97      237.46    169.92 o 
   9   3   1     4067.99     3809.38    282.94 o 
  10   3   1     8197.99     7682.90    532.12 o 
  11   3   1     2698.23     2680.19    306.06 o 
 -11   4   1     1625.92     1763.00    283.33 o 
 -10   4   1     2843.23     2774.63    282.19 o 
  -9   4   1      570.42      169.00    323.16 o 
  -8   4   1      271.53      295.86    133.12 o 
  -7   4   1     7708.97     7331.86    219.16 o 
  -6   4   1     5811.88     5729.15    185.75 o 
  -5   4   1     8191.07     7813.65    181.62 o 
  -4   4   1       90.65       43.11     63.26 o 
  -3   4   1    10478.02    10893.72    224.97 o 
  -2   4   1     4622.57     4373.53     83.22 o 
  -1   4   1    11735.63    11392.84     97.51 o 
   0   4   1     3967.87     4056.25     66.82 o 
   1   4   1    60854.52    68874.35    398.80 o 
   2   4   1     5308.52     4818.24    224.33 o 
   3   4   1    28033.19    30379.50    393.68 o 
   4   4   1     5213.86     5083.61    185.28 o 
   5   4   1     1359.77     1421.35    107.92 o 
   6   4   1      189.83      179.25     96.82 o 
   7   4   1     2640.09     2757.87    161.11 o 
   8   4   1     3531.80     3581.86    512.04 o 
   9   4   1     1183.33     1376.72    309.51 o 
  10   4   1      429.24      249.59    218.39 o 
  11   4   1      530.16      214.35    236.54 o 
 -11   5   1      298.53      -78.03    233.39 o 
 -10   5   1     1257.97      970.76    238.64 o 
  -9   5   1     5598.17     5110.50    305.02 o 
  -8   5   1    11179.66    11342.77    282.55 o 
  -7   5   1     3123.13     3355.83    180.87 o 
  -6   5   1       42.04      230.22    100.11 o 
  -5   5   1     5508.91     5469.52    166.46 o 
  -4   5   1    14125.84    13256.09    527.83 o 
  -3   5   1     9205.43     8400.35    207.06 o 
  -2   5   1     1668.70     1581.03     68.85 o 
  -1   5   1      426.14      492.55     40.19 o 
   0   5   1    13122.73    12728.58    120.88 o 
   1   5   1    59629.38    64642.60    385.68 o 
   2   5   1    18988.92    19658.00    239.31 o 
   3   5   1      359.63      488.37     95.89 o 
   4   5   1     2857.67     3061.10    169.92 o 
   5   5   1    11085.24    11105.54    280.62 o 
   6   5   1    11325.07    11146.97    240.79 o 
   7   5   1     5438.93     5498.80    208.11 o 
   8   5   1      127.12       43.34    162.48 o 
   9   5   1     2104.55     1963.75    365.47 o 
  10   5   1     2861.23     2753.68    289.11 o 
 -11   6   1     3731.20     3126.27    442.00 o 
 -10   6   1     3766.95     3262.47    295.52 o 
  -9   6   1      991.06     1140.29    227.22 o 
  -8   6   1      914.42     1074.97    155.05 o 
  -7   6   1    13308.13    13348.58    281.70 o 
  -6   6   1    11691.10    12092.18    441.66 o 
  -5   6   1    12840.27    13111.16    237.88 o 
  -4   6   1      365.72      314.84     56.60 o 
  -3   6   1    14144.29    14337.21    184.72 o 
  -2   6   1    32827.11    33966.05    241.68 o 
  -1   6   1    27952.26    27451.14    189.86 o 
   0   6   1    11563.19    11130.23    120.40 o 
   1   6   1     2785.20     2928.90     83.32 o 
   2   6   1    22441.16    23491.90    227.29 o 
   3   6   1    59572.23    61536.92    542.38 o 
   4   6   1    23225.28    23190.09    387.05 o 
   5   6   1     3618.39     3533.38    210.30 o 
   6   6   1      340.06      361.79    111.46 o 
   7   6   1     5663.19     5570.22    212.80 o 
   8   6   1     7079.89     6371.76    306.32 o 
   9   6   1     3100.19     3144.69    272.66 o 
  10   6   1      233.98      695.68    235.35 o 
 -11   7   1      304.24      -40.72    238.51 o 
 -10   7   1       64.77      -88.03    211.96 o 
  -9   7   1     1311.87     1429.31    217.33 o 
  -8   7   1     3135.31     3355.13    200.50 o 
  -7   7   1     2130.54     2419.23    225.13 o 
  -6   7   1       59.09       43.58    109.34 o 
  -5   7   1     3008.27     3076.19    154.48 o 
  -4   7   1     6827.29     6299.75    132.71 o 
  -3   7   1     2419.09     2304.35    132.81 o 
  -2   7   1     3443.90     3347.39     87.93 o 
  -1   7   1       99.20      118.91     41.14 o 
   0   7   1    10713.67    10586.98    126.80 o 
   1   7   1    11341.21    10952.00    132.63 o 
   2   7   1     4532.00     4324.42     97.93 o 
   3   7   1     9472.65     9662.59    195.03 o 
   4   7   1     1700.96     1692.18    124.30 o 
   5   7   1     2735.77     2964.48    220.68 o 
   6   7   1     4827.87     4977.91    261.80 o 
   7   7   1     1193.17      996.92    145.35 o 
   8   7   1       23.93      -69.26    134.73 o 
   9   7   1      605.57      296.76    197.11 o 
  10   7   1      646.08      206.10    229.91 o 
 -10   8   1     4237.47     4783.98    336.59 o 
  -9   8   1     1563.20     1508.38    187.29 o 
  -8   8   1     2262.47     2338.74    186.09 o 
  -7   8   1     9292.71     9319.32    253.84 o 
  -6   8   1    23327.03    22594.45    296.16 o 
  -5   8   1    10575.00     9974.75    236.35 o 
  -4   8   1     1218.16     1216.71     88.51 o 
  -3   8   1     3713.02     3456.98    127.12 o 
  -2   8   1    28003.21    27443.18    229.61 o 
  -1   8   1    30894.52    29722.15    221.54 o 
   0   8   1     9378.18     8541.45    125.04 o 
   1   8   1     1921.01     2117.29     79.40 o 
   2   8   1    12090.58    11865.96    151.73 o 
   3   8   1    44065.20    44599.26    457.11 o 
   4   8   1    16316.96    15642.78    270.35 o 
   5   8   1     6075.50     6004.42    206.47 o 
   6   8   1       95.08       66.34    137.42 o 
   7   8   1     8073.10     7901.38    245.94 o 
   8   8   1     8905.76     8583.74    272.94 o 
   9   8   1     5104.41     4904.59    409.42 o 
  10   8   1      692.34      488.42    230.37 o 
 -10   9   1       26.15     -274.87    216.14 o 
  -9   9   1        8.32      -22.39    157.01 o 
  -8   9   1       52.64      -23.22    116.52 o 
  -7   9   1      128.73       47.11    102.92 o 
  -6   9   1       45.75      -96.42    125.36 o 
  -5   9   1      751.94      799.94    129.46 o 
  -4   9   1     1499.72     1587.92    104.30 o 
  -3   9   1      106.53      119.33     75.35 o 
  -2   9   1      627.66      754.34     68.42 o 
  -1   9   1     1732.44     1913.31     81.77 o 
   0   9   1      198.69      218.11     59.47 o 
   1   9   1     2818.19     2895.62     99.40 o 
   2   9   1      954.89     1030.46     77.10 o 
   3   9   1        7.61      -45.32     97.04 o 
   4   9   1       85.24      119.20    109.86 o 
   5   9   1       55.79      -45.12    122.85 o 
   6   9   1       90.24       26.93    130.68 o 
   7   9   1      139.74      132.89    116.72 o 
   8   9   1        1.01      -86.13    119.49 o 
   9   9   1      123.25      108.11    164.99 o 
 -10  10   1     2552.54     2362.74    290.25 o 
  -9  10   1      408.04      351.08    168.65 o 
  -8  10   1      444.95      290.41    161.36 o 
  -7  10   1     5705.99     5932.39    217.40 o 
  -6  10   1    11660.62    11867.63    285.01 o 
  -5  10   1    11138.33    10894.35    259.88 o 
  -4  10   1      250.33      386.67    185.95 o 
  -3  10   1     4580.82     4335.65    128.57 o 
  -2  10   1    18376.39    17787.47    201.90 o 
  -1  10   1    23846.46    23875.98    233.60 o 
   0  10   1    11669.12    11402.36    162.63 o 
   1  10   1        0.05      -98.38     65.59 o 
   2  10   1     7471.27     7109.88    142.85 o 
   3  10   1    14132.93    14299.13    392.88 o 
   4  10   1    14404.83    14102.99    278.61 o 
   5  10   1      556.97      522.07    139.35 o 
   6  10   1      294.37      314.61    142.60 o 
   7  10   1     5485.27     5718.35    242.31 o 
   8  10   1     6482.34     6578.13    226.15 o 
   9  10   1     3793.23     4285.24    255.81 o 
  -9  11   1       94.86       -5.59    170.80 o 
  -8  11   1      162.48      238.38    151.56 o 
  -7  11   1       23.52      -85.85    148.82 o 
  -6  11   1      180.37      -12.69    136.06 o 
  -5  11   1      115.25     -129.88    128.81 o 
  -4  11   1      974.94     1142.17    143.82 o 
  -3  11   1      466.11      356.66     99.15 o 
  -2  11   1       29.19      -90.66     77.13 o 
  -1  11   1      157.34      109.61     76.81 o 
   0  11   1      227.20      209.48     78.19 o 
   1  11   1      761.14      919.06    105.48 o 
   2  11   1       67.85       30.13     78.20 o 
   3  11   1       98.99       83.85    114.60 o 
   4  11   1      272.88      131.83    128.19 o 
   5  11   1     1402.56     1225.62    156.34 o 
   6  11   1      372.00       88.02    150.07 o 
   7  11   1      137.13      103.53    156.95 o 
   8  11   1      128.81     -134.80    253.11 o 
   9  11   1       20.03     -241.74    161.16 o 
  -9  12   1      239.66      335.01    234.35 o 
  -8  12   1      673.36      943.93    282.92 o 
  -7  12   1     2905.09     3061.48    272.83 o 
  -6  12   1     6117.89     6414.44    425.85 o 
  -5  12   1     4981.10     5294.13    224.72 o 
  -4  12   1      384.86      403.09    136.52 o 
  -3  12   1     4183.27     4131.14    163.32 o 
  -2  12   1    10574.69    10461.85    178.97 o 
  -1  12   1    18731.39    18554.73    242.20 o 
   0  12   1     6616.42     6675.15    156.62 o 
   1  12   1      144.47      -94.82     81.48 o 
   2  12   1     3560.47     3717.40    133.46 o 
   3  12   1     9755.54    10474.36    365.70 o 
   4  12   1     7336.83     7512.23    237.84 o 
   5  12   1     1831.67     1773.91    177.43 o 
   6  12   1      548.93      380.60    156.55 o 
   7  12   1     3268.40     3676.42    234.67 o 
   8  12   1     4254.40     4671.21    220.26 o 
  -8  13   1      423.70      383.89    231.15 o 
  -7  13   1       59.27     -219.69    203.25 o 
  -6  13   1      262.78       87.22    203.71 o 
  -5  13   1      523.51      620.70    211.42 o 
  -4  13   1     2313.24     2949.76    237.30 o 
  -3  13   1     2179.08     2260.99    170.40 o 
  -2  13   1      423.85      452.90    115.13 o 
  -1  13   1        7.77     -117.23     94.10 o 
   0  13   1      429.02      516.05     95.53 o 
   1  13   1     2332.00     2629.40    141.44 o 
   2  13   1     3100.35     3420.64    172.30 o 
   3  13   1      294.23       40.89    131.26 o 
   4  13   1       77.86     -201.80    134.53 o 
   5  13   1     1657.97     1970.90    186.22 o 
   6  13   1      884.98      971.54    178.23 o 
   7  13   1      222.49       42.37    168.59 o 
   8  13   1        1.47      -77.32    166.86 o 
  -8  14   1      286.43       68.39    340.95 o 
  -7  14   1     1902.09     1924.38    266.18 o 
  -6  14   1     3829.26     4359.80    347.96 o 
  -5  14   1     4662.82     5314.73    301.99 o 
  -4  14   1      391.82      573.18    195.99 o 
  -3  14   1     1085.74     1057.45    191.10 o 
  -2  14   1     5082.38     5276.15    248.89 o 
  -1  14   1     5721.87     5791.06    205.62 o 
   0  14   1     4469.45     4550.46    194.83 o 
   1  14   1      224.35      356.91    117.59 o 
   2  14   1     2181.36     2492.42    172.40 o 
   3  14   1     4847.42     4826.61    277.07 o 
   4  14   1     3897.47     4070.67    269.81 o 
   5  14   1     1338.48     1046.11    219.15 o 
   6  14   1       26.53        7.45    194.79 o 
   7  14   1     1272.37     1129.27    337.59 o 
  -7  15   1      228.67      402.74    243.96 o 
  -6  15   1        5.28     -362.19    346.60 o 
  -5  15   1     1231.87     1740.59    241.51 o 
  -4  15   1     2180.17     2587.87    255.89 o 
  -3  15   1     2839.50     3311.90    248.98 o 
  -2  15   1      554.73      708.23    149.26 o 
  -1  15   1      300.48      432.84    141.10 o 
   0  15   1     2109.70     2691.95    178.42 o 
   1  15   1     4866.08     5218.99    192.54 o 
   2  15   1     2043.87     2230.93    179.62 o 
   3  15   1      216.20       80.44    209.25 o 
   4  15   1      643.26      616.86    216.40 o 
   5  15   1     1576.51     1786.03    253.99 o 
   6  15   1     1352.90     1313.07    356.03 o 
  -6  16   1     1410.25     1687.24    472.45 o 
  -5  16   1     1595.06     1525.85    244.61 o 
  -4  16   1      215.97      246.16    196.63 o 
  -3  16   1      709.20      506.08    323.80 o 
  -2  16   1     1138.60     1240.53    244.98 o 
  -1  16   1     1448.08     1796.46    175.65 o 
   0  16   1      633.36      998.30    245.64 o 
   1  16   1       19.92       15.78    143.46 o 
   2  16   1     1751.32     2041.36    254.99 o 
   3  16   1     1447.79     1502.70    246.35 o 
   4  16   1     1286.31     1583.65    521.40 o 
   5  16   1      219.78      -95.19    298.43 o 
  -5  17   1     1248.28      851.99    378.33 o 
  -4  17   1     2869.71     3606.49    434.79 o 
  -3  17   1     2586.51     3093.52    415.20 o 
  -2  17   1      599.44      392.76    335.45 o 
  -1  17   1      129.47     -266.16    205.26 o 
   0  17   1     2050.58     2145.33    254.67 o 
   1  17   1     3612.95     4085.58    417.78 o 
   2  17   1     2770.89     2957.35    294.40 o 
   3  17   1      115.34     -448.93    299.29 o 
   4  17   1      299.17      177.52    323.02 o 
  -3  18   1       69.52     -229.97    334.02 o 
  -2  18   1      184.85      -20.72    330.02 o 
  -1  18   1      157.47      404.77    324.30 o 
   0  18   1       21.77      445.36    318.01 o 
   1  18   1        4.44     -348.31    298.72 o 
   2  18   1       54.92       20.58    331.31 o 
 -12   0   2     5538.31     5351.77    558.85 o 
 -11   0   2     5485.92     4427.75    479.52 o 
 -10   0   2       91.34     -214.96    281.14 o 
  -9   0   2     2689.69     2489.51    354.32 o 
  -8   0   2    23219.25    22273.23    659.61 o 
  -7   0   2    35168.98    35655.08    786.96 o 
  -6   0   2    18356.32    17521.31    320.35 o 
  -5   0   2     6027.27     6358.99    328.73 o 
  -4   0   2    32698.49    34758.13    902.80 o 
  -3   0   2    89850.50    93915.95   2304.42 o 
  -2   0   2   116858.67   116311.75   1010.49 o 
  -1   0   2      682.41      591.17     31.88 o 
   0   0   2     3209.56     3015.72    126.63 o 
   1   0   2    47043.31    52181.34    651.18 o 
   2   0   2    44558.27    48844.60    463.19 o 
   3   0   2    28365.48    31100.30    589.36 o 
   4   0   2     4923.82     5377.17    187.02 o 
   5   0   2     8141.78     7701.03    180.57 o 
   6   0   2    27723.12    30215.13    702.63 o 
   7   0   2    19941.02    20520.51    620.73 o 
   8   0   2     5314.30     5609.47    403.06 o 
   9   0   2      140.46     -308.87    232.54 o 
  10   0   2     2955.58     3070.08    416.63 o 
 -12   1   2        4.75     -345.40    255.56 o 
 -11   1   2       16.67      -71.81    226.78 o 
 -10   1   2     1889.02     1694.45    253.77 o 
  -9   1   2       71.06       43.57    183.94 o 
  -8   1   2        2.44      -53.47    166.76 o 
  -7   1   2      875.29      816.66    101.94 o 
  -6   1   2     2417.67     2381.27    107.86 o 
  -5   1   2      208.03       92.84     64.97 o 
  -4   1   2     2163.31     2277.61    115.49 o 
  -3   1   2      363.89      369.74     55.62 o 
  -2   1   2      155.38      193.29     39.74 o 
  -1   1   2     3672.42     3516.97    128.59 o 
   0   1   2      310.00      325.61     27.88 o 
   1   1   2       92.59      137.69     36.97 o 
   2   1   2       12.27      -32.86     28.84 o 
   3   1   2       73.25       11.97     41.66 o 
   4   1   2      666.01      896.97     71.95 o 
   5   1   2     4086.10     4344.97    138.71 o 
   6   1   2      337.41      348.33    131.05 o 
   7   1   2      124.26      -68.53    140.33 o 
   8   1   2       98.49      178.01    161.57 o 
   9   1   2      323.00      106.54    174.59 o 
  10   1   2      207.86     -170.74    197.49 o 
 -12   2   2     5816.25     5021.64    389.04 o 
 -11   2   2     2467.21     2195.23    286.96 o 
 -10   2   2      160.91     -125.21    203.15 o 
  -9   2   2     1852.70     1874.21    238.97 o 
  -8   2   2    15831.39    15491.39    395.21 o 
  -7   2   2    23607.87    22244.46    329.72 o 
  -6   2   2    18182.07    17809.70    224.03 o 
  -5   2   2      236.58      263.76     62.32 o 
  -4   2   2    33566.84    34606.68    315.07 o 
  -3   2   2    37915.09    36556.45    282.80 o 
  -2   2   2    41122.62    39911.09    283.69 o 
  -1   2   2    14266.75    15047.10    140.67 o 
   0   2   2     1769.59     1817.75     61.32 o 
   1   2   2    28234.19    31434.11    328.43 o 
   2   2   2    62292.94    69995.67   1412.62 o 
   3   2   2    43538.92    48151.97    504.04 o 
   4   2   2     2094.85     2191.28    101.80 o 
   5   2   2     8730.85     8852.01    265.24 o 
   6   2   2    18108.10    17894.20    273.99 o 
   7   2   2    17153.97    17707.96    408.45 o 
   8   2   2     6860.75     7048.55    628.24 o 
   9   2   2        4.81      -50.24    180.61 o 
  10   2   2     2364.24     2128.44    270.48 o 
 -12   3   2        2.59     -363.24    242.16 o 
 -11   3   2      248.48      187.65    311.72 o 
 -10   3   2     2826.87     2814.05    290.44 o 
  -9   3   2     3726.62     3729.89    276.45 o 
  -8   3   2       29.14      -71.39    120.70 o 
  -7   3   2     1080.07     1088.73    128.99 o 
  -6   3   2     3429.25     3147.14    140.98 o 
  -5   3   2    11836.35    11085.93    159.42 o 
  -4   3   2     7836.94     7236.74    121.53 o 
  -3   3   2       41.76       55.09     39.53 o 
  -2   3   2      205.84      126.05     25.36 o 
  -1   3   2    12134.58    11615.25    146.17 o 
   0   3   2    45102.63    49998.89    301.82 o 
   1   3   2     2669.32     3177.36     98.44 o 
   2   3   2     2785.47     3068.95    123.98 o 
   3   3   2     3980.04     3902.65    146.65 o 
   4   3   2     4933.20     5226.94    177.55 o 
   5   3   2     6850.01     6909.83    199.27 o 
   6   3   2     2711.36     2695.91    148.89 o 
   7   3   2      500.67      483.19    157.81 o 
   8   3   2     1603.86     1680.22    215.12 o 
   9   3   2     2738.04     2892.38    412.13 o 
  10   3   2      889.49      570.30    226.17 o 
 -12   4   2     2187.73     1777.77    314.70 o 
 -11   4   2     2040.74     2263.19    391.91 o 
 -10   4   2      251.86     -143.64    210.84 o 
  -9   4   2     2781.90     2896.42    328.95 o 
  -8   4   2     4404.67     4573.72    265.18 o 
  -7   4   2    18563.07    18125.79    491.40 o 
  -6   4   2     8470.30     8636.86    210.05 o 
  -5   4   2       39.56      -68.87     49.55 o 
  -4   4   2    16360.09    16133.10    178.43 o 
  -3   4   2    31500.79    30754.38    250.68 o 
  -2   4   2    22067.83    21433.45    224.92 o 
  -1   4   2     5481.01     5369.84    146.35 o 
   0   4   2     3156.61     3304.48     80.63 o 
   1   4   2    12939.27    12666.42    151.92 o 
   2   4   2    69441.19    76841.17    748.13 o 
   3   4   2    13023.24    12902.55    248.35 o 
   4   4   2      986.36     1043.96    115.84 o 
   5   4   2     4933.35     4859.74    164.18 o 
   6   4   2    11750.51    11459.91    240.16 o 
   7   4   2     6527.40     6476.86    283.07 o 
   8   4   2     2848.46     2839.05    358.10 o 
   9   4   2       47.17       -4.65    186.20 o 
  10   4   2     1967.75     2006.25    273.24 o 
 -11   5   2     1174.60      770.53    260.39 o 
 -10   5   2     6110.26     5954.62    337.90 o 
  -9   5   2     4051.83     4101.84    218.15 o 
  -8   5   2      508.01      309.92    139.51 o 
  -7   5   2      105.43       34.51    119.51 o 
  -6   5   2     7526.44     7016.49    203.03 o 
  -5   5   2    15801.04    15238.84    243.75 o 
  -4   5   2    15625.50    15436.33    243.96 o 
  -3   5   2      193.06      197.02     47.47 o 
  -2   5   2     2357.60     2225.70     78.53 o 
  -1   5   2    20848.38    20034.00    160.24 o 
   0   5   2    39882.54    42103.81    274.87 o 
   1   5   2    19737.28    20505.25    203.45 o 
   2   5   2     2657.45     2720.29     93.85 o 
   3   5   2    10138.07    10035.11    235.59 o 
   4   5   2    15421.11    15654.18    312.06 o 
   5   5   2    13909.00    13649.74    315.14 o 
   6   5   2     3692.66     3451.79    171.48 o 
   7   5   2      498.39      390.23    124.50 o 
   8   5   2     4011.84     3886.08    269.42 o 
   9   5   2     3819.89     3385.22    284.38 o 
  10   5   2     3123.66     2079.01    276.45 o 
 -11   6   2      938.83      741.46    285.57 o 
 -10   6   2      145.15      232.76    221.25 o 
  -9   6   2      969.99     1071.93    189.30 o 
  -8   6   2    10144.98    10152.27    274.11 o 
  -7   6   2     4559.11     4842.44    204.21 o 
  -6   6   2     4185.64     4517.51    221.57 o 
  -5   6   2      453.95      483.23     69.28 o 
  -4   6   2     8424.06     7981.88    148.91 o 
  -3   6   2    21578.41    21388.69    323.33 o 
  -2   6   2    15902.09    15373.97    169.67 o 
  -1   6   2     5136.96     5024.37     86.78 o 
   0   6   2      989.77      964.98     50.89 o 
   1   6   2    12828.95    13151.64    143.30 o 
   2   6   2     6054.61     5951.16    110.43 o 
   3   6   2    16525.81    16296.09    246.20 o 
   4   6   2      608.07      843.70    220.61 o 
   5   6   2      338.78      561.86    312.15 o 
   6   6   2     4947.67     4643.16    191.06 o 
   7   6   2     2691.34     2771.12    218.73 o 
   8   6   2     1279.81      912.51    473.09 o 
   9   6   2       26.79      116.17    189.44 o 
  10   6   2      810.68     1040.29    251.30 o 
 -11   7   2     1782.56     1475.28    278.19 o 
 -10   7   2     6261.19     6976.05    480.88 o 
  -9   7   2     7289.61     7724.56    267.80 o 
  -8   7   2     1341.99     1454.02    168.79 o 
  -7   7   2     3323.34     3617.61    260.74 o 
  -6   7   2     9537.38     9581.78    240.89 o 
  -5   7   2    21804.30    20227.59    208.94 o 
  -4   7   2    16817.11    16402.21    201.85 o 
  -3   7   2      614.51      563.06     65.69 o 
  -2   7   2    10698.11    10520.50    129.17 o 
  -1   7   2    29105.37    29473.13    299.53 o 
   0   7   2    39276.40    39848.44    282.93 o 
   1   7   2     7992.67     7817.87    126.22 o 
   2   7   2      677.00      698.64     62.58 o 
   3   7   2     1970.76     2111.88    124.17 o 
   4   7   2    15406.61    14986.50    263.37 o 
   5   7   2    13700.13    13859.79    342.41 o 
   6   7   2     2675.22     2707.05    217.03 o 
   7   7   2      576.38      643.16    153.85 o 
   8   7   2     4694.99     4758.50    293.17 o 
   9   7   2     3981.41     3799.52    296.75 o 
 -11   8   2      263.34      129.10    245.90 o 
 -10   8   2      175.53       67.16    212.23 o 
  -9   8   2      217.86      219.30    157.80 o 
  -8   8   2      955.45      811.34    155.77 o 
  -7   8   2     2914.99     3154.78    184.13 o 
  -6   8   2      642.14      723.58    102.12 o 
  -5   8   2        3.69       93.77    100.83 o 
  -4   8   2     1493.73     1660.14     95.07 o 
  -3   8   2     1739.00     1705.71     90.62 o 
  -2   8   2     3467.98     3230.71     93.65 o 
  -1   8   2      972.54      872.75     77.10 o 
   0   8   2       89.33      -19.22     48.02 o 
   1   8   2     1064.45     1201.47     69.62 o 
   2   8   2     7905.38     7981.96    136.87 o 
   3   8   2     1248.22     1235.48    119.38 o 
   4   8   2       85.67       49.72    167.50 o 
   5   8   2      233.30      288.17    122.68 o 
   6   8   2      897.98      775.46    147.22 o 
   7   8   2     1386.14     1105.47    155.79 o 
   8   8   2      413.01      274.75    290.21 o 
   9   8   2       79.22     -325.82    413.35 o 
 -10   9   2     4861.66     4982.59    341.87 o 
  -9   9   2     6262.12     6729.21    265.05 o 
  -8   9   2     2594.39     2718.57    195.58 o 
  -7   9   2     1419.06     1395.85    157.51 o 
  -6   9   2    17843.96    17038.42    256.77 o 
  -5   9   2    18633.81    18176.99    304.06 o 
  -4   9   2    12359.40    12122.75    198.59 o 
  -3   9   2      424.64      353.57     82.82 o 
  -2   9   2    12766.69    12821.18    237.53 o 
  -1   9   2    28817.72    28244.64    278.76 o 
   0   9   2    23300.14    22823.96    238.98 o 
   1   9   2     8566.78     8096.26    198.05 o 
   2   9   2      255.22      278.04     71.14 o 
   3   9   2     6970.60     6923.87    235.07 o 
   4   9   2    17219.09    16663.34    297.25 o 
   5   9   2    14280.05    14170.24    319.90 o 
   6   9   2     3238.00     3415.58    198.16 o 
   7   9   2      513.29      558.98    217.48 o 
   8   9   2     3949.26     4022.57    301.81 o 
   9   9   2     3899.10     3744.78    546.71 o 
 -10  10   2      110.63      333.40    405.56 o 
  -9  10   2      124.33        0.23    318.73 o 
  -8  10   2      223.48      260.08    151.44 o 
  -7  10   2        1.80     -155.14    154.58 o 
  -6  10   2       38.31       74.30    182.43 o 
  -5  10   2      542.86      298.99    126.53 o 
  -4  10   2       72.10      -34.88     89.19 o 
  -3  10   2       15.62      -46.62     85.96 o 
  -2  10   2      620.62      634.20     77.81 o 
  -1  10   2        0.06       39.23     65.08 o 
   0  10   2        1.25       -2.29     65.22 o 
   1  10   2        5.00       60.87     69.85 o 
   2  10   2      308.28      338.20     78.90 o 
   3  10   2       44.91      -13.86    105.81 o 
   4  10   2     1690.36     1629.73    199.89 o 
   5  10   2      972.10     1029.00    153.48 o 
   6  10   2        1.63      -21.17    138.29 o 
   7  10   2       10.36       75.27    153.00 o 
   8  10   2       22.04     -169.61    131.81 o 
   9  10   2        6.68     -117.85    175.01 o 
 -10  11   2     2611.06     3116.78    311.39 o 
  -9  11   2     4512.39     5440.21    333.70 o 
  -8  11   2     1867.29     1882.57    252.63 o 
  -7  11   2      910.39     1114.53    224.80 o 
  -6  11   2     8943.00     8812.14    332.24 o 
  -5  11   2    14388.85    14203.61    374.88 o 
  -4  11   2    13395.24    13018.43    274.16 o 
  -3  11   2      880.82      792.05    108.60 o 
  -2  11   2     5635.77     5638.45    178.30 o 
  -1  11   2    12529.20    12899.91    184.78 o 
   0  11   2    15982.40    15871.83    198.64 o 
   1  11   2     9640.61     9590.18    164.24 o 
   2  11   2      140.41       72.90     88.66 o 
   3  11   2     5180.93     5131.25    206.34 o 
   4  11   2    24521.79    24142.85    369.15 o 
   5  11   2    12199.79    11445.51    283.07 o 
   6  11   2     1526.65     1351.47    176.99 o 
   7  11   2       45.47      -73.94    263.52 o 
   8  11   2     3085.36     3544.00    204.18 o 
  -9  12   2      186.56     -193.75    364.96 o 
  -8  12   2      406.67      -33.45    208.12 o 
  -7  12   2     1071.17     1360.41    240.43 o 
  -6  12   2      208.04      -18.20    190.70 o 
  -5  12   2        1.92     -266.94    177.96 o 
  -4  12   2     1627.42     1854.09    308.01 o 
  -3  12   2     1177.19     1400.37    143.79 o 
  -2  12   2      714.03      637.87    129.33 o 
  -1  12   2      272.68      246.93    105.92 o 
   0  12   2      799.75      805.98    112.07 o 
   1  12   2     1701.64     1830.38    125.95 o 
   2  12   2     1724.81     1845.17    145.46 o 
   3  12   2      434.11      429.18    136.03 o 
   4  12   2      930.48      921.58    195.46 o 
   5  12   2      394.52      148.45    144.70 o 
   6  12   2      711.95      685.10    166.07 o 
   7  12   2      518.66      491.41    278.00 o 
   8  12   2      301.92      224.50    164.95 o 
  -9  13   2     1868.20     2182.40    675.97 o 
  -8  13   2      638.32      769.36    239.11 o 
  -7  13   2      431.16      340.33    339.38 o 
  -6  13   2     2909.60     2941.68    267.63 o 
  -5  13   2     7901.05     8444.57    335.69 o 
  -4  13   2     5068.20     5209.55    403.06 o 
  -3  13   2      985.76      892.65    140.20 o 
  -2  13   2     3164.57     3369.30    177.55 o 
  -1  13   2     7668.46     8187.46    319.50 o 
   0  13   2     4714.36     4682.08    173.24 o 
   1  13   2     2456.73     2639.58    144.11 o 
   2  13   2        0.35     -157.74    114.84 o 
   3  13   2     2878.73     2958.04    248.12 o 
   4  13   2     8372.88     8325.55    312.09 o 
   5  13   2     3497.55     4028.59    264.42 o 
   6  13   2      140.44       84.30    186.82 o 
   7  13   2      523.62      420.29    230.61 o 
  -8  14   2     1130.46     1224.02    257.09 o 
  -7  14   2      993.79     1235.42    251.67 o 
  -6  14   2      746.23     1015.32    489.95 o 
  -5  14   2       37.10     -279.90    186.60 o 
  -4  14   2     1263.18     1314.55    223.75 o 
  -3  14   2     3844.25     4274.09    204.70 o 
  -2  14   2     3346.06     3611.54    226.74 o 
  -1  14   2      625.60      599.68    155.70 o 
   0  14   2      416.17      506.89    119.80 o 
   1  14   2      671.97      718.44    144.26 o 
   2  14   2     2543.13     2902.37    184.41 o 
   3  14   2     2605.07     2749.55    511.89 o 
   4  14   2       37.91       -4.58    180.16 o 
   5  14   2      197.73      -59.81    189.10 o 
   6  14   2     3511.82     3347.98    282.35 o 
  -7  15   2      148.73      311.79    233.58 o 
  -6  15   2     1147.42     1295.25    247.25 o 
  -5  15   2     1156.00     1597.81    334.38 o 
  -4  15   2     1565.90     1836.47    230.36 o 
  -3  15   2       36.48      180.51    183.60 o 
  -2  15   2      730.65      453.76    185.77 o 
  -1  15   2     2442.93     3066.73    188.56 o 
   0  15   2     3904.85     4127.20    276.63 o 
   1  15   2      682.50      833.37    227.89 o 
   2  15   2        7.61     -199.17    132.78 o 
   3  15   2      486.34      644.35    212.98 o 
   4  15   2     1856.43     1938.22    244.01 o 
   5  15   2     1420.69     1068.40    237.04 o 
   6  15   2       39.67      148.54    223.95 o 
  -6  16   2      521.86      687.03    236.11 o 
  -5  16   2       14.30       64.66    203.62 o 
  -4  16   2     1357.60     1172.74    277.49 o 
  -3  16   2     3734.13     4094.52    281.35 o 
  -2  16   2     3192.40     3462.46    204.85 o 
  -1  16   2      441.83      367.81    152.63 o 
   0  16   2      264.48      -73.87    164.57 o 
   1  16   2     1486.46     1646.86    179.49 o 
   2  16   2     2204.02     2592.98    209.71 o 
   3  16   2     1560.15     1404.85    244.33 o 
   4  16   2      186.56      -66.77    218.55 o 
   5  16   2      300.92      292.26    230.10 o 
  -5  17   2      335.33      130.18    219.37 o 
  -4  17   2      574.44      813.99    233.08 o 
  -3  17   2      113.91      167.31    197.77 o 
  -2  17   2      134.70       76.49    190.11 o 
  -1  17   2     1777.44     1876.17    197.37 o 
   0  17   2     1500.11     1669.39    219.18 o 
   1  17   2      406.03      219.89    163.30 o 
   2  17   2       50.22     -182.92    150.01 o 
   3  17   2      493.83      154.52    232.37 o 
  -3  18   2     1522.70     1654.81    398.77 o 
  -2  18   2     2443.53     2575.69    424.07 o 
  -1  18   2       38.38      -59.71    279.28 o 
   0  18   2      656.62      260.56    310.58 o 
   1  18   2     1020.91      996.65    565.99 o 
   2  18   2     2849.65     3071.62    312.97 o 
 -12   1   3     4496.89     4119.76    364.10 o 
 -11   1   3     6622.20     6361.34    729.72 o 
 -10   1   3     2584.54     2459.19    328.95 o 
  -9   1   3      634.99      451.71    314.01 o 
  -8   1   3     4043.71     4189.16    203.45 o 
  -7   1   3    35627.49    36032.82    554.47 o 
  -6   1   3    27137.40    26327.84    291.81 o 
  -5   1   3     7519.10     6925.53    154.43 o 
  -4   1   3       48.39        7.48     61.38 o 
  -3   1   3    30613.01    30310.19    328.65 o 
  -2   1   3    69759.68    75496.84    437.34 o 
  -1   1   3    31638.31    33283.52    191.34 o 
   0   1   3     6434.66     6134.10     89.77 o 
   1   1   3     1049.38     1121.95     66.53 o 
   2   1   3    39922.68    42681.96    347.75 o 
   3   1   3    67719.55    77517.91    582.63 o 
   4   1   3    22530.65    23889.78    223.69 o 
   5   1   3     1940.82     2203.95    121.76 o 
   6   1   3     3431.80     3490.30    214.26 o 
   7   1   3    12039.91    11937.12    727.79 o 
   8   1   3    10750.35    10207.77    355.58 o 
   9   1   3     3853.01     4121.76    293.91 o 
  10   1   3       64.90      -40.68    200.79 o 
 -12   2   3      141.61     -179.13    260.82 o 
 -11   2   3        0.96     -296.55    225.96 o 
 -10   2   3      554.10      317.45    219.12 o 
  -9   2   3      936.66      961.63    271.49 o 
  -8   2   3      831.24      964.36    142.52 o 
  -7   2   3       13.06      154.18    110.64 o 
  -6   2   3       26.22      -79.23     75.60 o 
  -5   2   3     4012.01     4301.68    242.52 o 
  -4   2   3      928.85      944.31     69.89 o 
  -3   2   3     5291.72     5045.87    112.44 o 
  -2   2   3      263.36      268.89     47.56 o 
  -1   2   3     6522.81     7405.02    124.91 o 
   0   2   3     4546.51     4714.59     73.55 o 
   1   2   3      800.93      858.53     65.79 o 
   2   2   3     1459.72     1545.91     67.05 o 
   3   2   3     3337.71     3502.84    139.85 o 
   4   2   3     1373.42     1608.91     96.14 o 
   5   2   3     4372.45     4265.54    154.83 o 
   6   2   3     3051.60     3034.59    203.79 o 
   7   2   3      352.77      207.60    173.09 o 
   8   2   3       28.36       34.90    163.32 o 
   9   2   3      328.60      253.98    193.98 o 
  10   2   3      416.43      -91.87    257.05 o 
 -12   3   3     4236.92     4296.15    559.77 o 
 -11   3   3     6937.04     6965.87    985.91 o 
 -10   3   3     2625.61     2444.95    266.80 o 
  -9   3   3     1357.90     1128.45    222.31 o 
  -8   3   3     1896.76     1934.77    166.11 o 
  -7   3   3    25870.06    24733.03    526.52 o 
  -6   3   3    39543.00    39159.97    359.02 o 
  -5   3   3    22576.24    22086.37    238.61 o 
  -4   3   3      172.68      203.66     53.82 o 
  -3   3   3    26533.56    26111.30    233.17 o 
  -2   3   3    55742.66    59101.48    415.63 o 
  -1   3   3    54060.42    56425.62    446.87 o 
   0   3   3    11229.75    11273.83    151.69 o 
   1   3   3     1355.09     1431.34     54.08 o 
   2   3   3    32757.59    33782.87    304.47 o 
   3   3   3    31475.38    32537.20    406.74 o 
   4   3   3    11251.81    11650.44    352.60 o 
   5   3   3       38.36      -30.99     81.64 o 
   6   3   3     1263.65     1371.47    168.26 o 
   7   3   3     9168.74     9017.29    320.57 o 
   8   3   3     9342.89     8999.38    345.95 o 
   9   3   3     2359.54     2450.35    257.72 o 
  10   3   3       61.12      -27.04    198.82 o 
 -12   4   3       26.44     -273.00    244.52 o 
 -11   4   3      414.23      437.06    245.17 o 
 -10   4   3     1234.50     1006.30    294.50 o 
  -9   4   3     4706.43     4567.68    226.61 o 
  -8   4   3     2835.40     2903.13    181.41 o 
  -7   4   3     2408.79     2417.72    154.82 o 
  -6   4   3     1228.24     1359.39     92.16 o 
  -5   4   3    12696.81    11751.25    173.52 o 
  -4   4   3    26170.01    24946.16    240.62 o 
  -3   4   3     8591.87     7800.70    280.64 o 
  -2   4   3     2031.49     2138.58     80.83 o 
  -1   4   3     7557.99     7418.79    139.98 o 
   0   4   3    29292.80    30191.33    222.27 o 
   1   4   3     9644.92     9031.40    116.42 o 
   2   4   3     5020.30     4817.11    118.92 o 
   3   4   3       28.06       33.54     78.66 o 
   4   4   3     5762.70     5941.79    259.13 o 
   5   4   3    10976.02    11126.78    286.06 o 
   6   4   3     5007.35     5262.50    193.49 o 
   7   4   3     1975.39     1670.83    228.83 o 
   8   4   3      217.15      -16.82    167.24 o 
   9   4   3     1924.95     1763.21    249.10 o 
  10   4   3     1724.44     1499.46    266.83 o 
 -12   5   3     2826.28     2604.22    331.35 o 
 -11   5   3     5774.06     5414.56    412.27 o 
 -10   5   3     2439.77     2514.05    275.09 o 
  -9   5   3       23.41       -2.48    145.50 o 
  -8   5   3      733.40      842.99    144.51 o 
  -7   5   3     6378.79     6070.20    210.74 o 
  -6   5   3    15988.23    14898.59    209.60 o 
  -5   5   3     7375.97     6991.74    154.14 o 
  -4   5   3      142.86      168.78     52.99 o 
  -3   5   3    16703.56    15897.20    290.04 o 
  -2   5   3    31933.90    32332.11    330.75 o 
  -1   5   3    27348.86    28260.52    249.71 o 
   0   5   3     5107.00     5114.49    108.53 o 
   1   5   3      498.99      543.31     53.40 o 
   2   5   3    10674.53    10866.71    157.54 o 
   3   5   3    20727.44    20982.49    347.95 o 
   4   5   3     8941.28     9005.22    259.88 o 
   5   5   3     1071.65     1213.97    252.34 o 
   6   5   3     2348.32     2376.43    154.28 o 
   7   5   3     5618.32     5278.08    276.59 o 
   8   5   3     5222.56     5117.17    571.71 o 
   9   5   3     1763.37     1638.14    247.57 o 
 -11   6   3      202.14     -341.63    227.75 o 
 -10   6   3     2349.64     1825.55    270.85 o 
  -9   6   3     9678.39     9313.62    280.73 o 
  -8   6   3     5734.12     5778.77    229.13 o 
  -7   6   3     5388.08     4800.82    221.49 o 
  -6   6   3      611.70      545.71    113.69 o 
  -5   6   3    18177.21    16844.20    261.22 o 
  -4   6   3    30776.01    29352.96    269.28 o 
  -3   6   3    24599.31    23981.81    283.73 o 
  -2   6   3       37.02        6.43     56.90 o 
  -1   6   3     9636.49     9493.41    146.86 o 
   0   6   3    29412.38    29056.02    225.38 o 
   1   6   3    22756.16    21801.39    201.05 o 
   2   6   3     7714.19     7280.19    143.54 o 
   3   6   3       90.13      137.00     82.74 o 
   4   6   3     5854.23     5806.23    230.54 o 
   5   6   3    10603.07    10596.45    306.88 o 
   6   6   3     8228.66     8321.46    234.79 o 
   7   6   3     1012.94      915.64    194.31 o 
   8   6   3       22.46     -146.84    169.41 o 
   9   6   3     2634.79     2459.37    269.15 o 
 -11   7   3     1380.60     1106.36    266.09 o 
 -10   7   3     1405.35     1559.89    196.05 o 
  -9   7   3        4.62      -86.64    147.94 o 
  -8   7   3      466.28      525.92    148.48 o 
  -7   7   3      905.53      949.05    141.03 o 
  -6   7   3     3504.33     3670.12    175.50 o 
  -5   7   3     2725.22     2573.14    136.53 o 
  -4   7   3      310.22      373.07     68.75 o 
  -3   7   3     2633.55     2534.89    161.92 o 
  -2   7   3     4360.95     4105.14    121.63 o 
  -1   7   3     7338.01     7457.69    139.24 o 
   0   7   3      534.49      571.85     54.61 o 
   1   7   3     4054.12     3926.54    104.00 o 
   2   7   3      155.36      114.78     61.72 o 
   3   7   3     3524.61     3433.44    156.91 o 
   4   7   3     3017.13     3124.47    166.81 o 
   5   7   3      129.27      156.66    116.82 o 
   6   7   3      442.78      627.52    231.76 o 
   7   7   3     2822.82     2776.22    192.35 o 
   8   7   3      808.98      979.58    217.00 o 
   9   7   3      308.36      146.22    203.52 o 
 -11   8   3       87.95     -403.34    356.17 o 
 -10   8   3     3356.16     3394.90    234.05 o 
  -9   8   3     8399.00     9207.45    516.69 o 
  -8   8   3    10409.00    11058.68    288.82 o 
  -7   8   3      310.01      148.18    128.71 o 
  -6   8   3      599.48      589.86    118.16 o 
  -5   8   3    14460.92    14122.14    182.52 o 
  -4   8   3    22972.40    20991.05    240.64 o 
  -3   8   3    16508.58    15424.11    243.03 o 
  -2   8   3     2892.93     2753.55     92.52 o 
  -1   8   3     8230.39     8054.94    136.10 o 
   0   8   3    25632.27    24667.35    218.16 o 
   1   8   3    34426.70    34775.55    255.01 o 
   2   8   3     7639.92     7103.67    141.17 o 
   3   8   3     1345.29     1390.62    196.19 o 
   4   8   3     4850.62     4599.76    189.97 o 
   5   8   3    13669.91    13396.74    284.59 o 
   6   8   3    11289.04    10734.97    280.15 o 
   7   8   3     2504.50     2604.96    167.36 o 
   8   8   3      343.21      257.11    205.13 o 
   9   8   3     3082.29     2737.64    287.51 o 
 -11   9   3       29.16     -194.38    373.61 o 
 -10   9   3       69.27      108.47    227.34 o 
  -9   9   3       83.38     -221.54    205.49 o 
  -8   9   3      135.66      117.62    202.11 o 
  -7   9   3       16.18     -110.03    185.93 o 
  -6   9   3     2583.04     2586.76    163.67 o 
  -5   9   3      783.07      775.30    149.39 o 
  -4   9   3      266.92      253.81    103.96 o 
  -3   9   3      326.24      222.14    108.43 o 
  -2   9   3       21.17       13.58     59.18 o 
  -1   9   3      705.33      736.42     68.73 o 
   0   9   3      599.83      596.86     67.33 o 
   1   9   3      235.76      223.53     68.49 o 
   2   9   3      626.64      642.74     81.26 o 
   3   9   3      303.10      268.52    113.27 o 
   4   9   3      192.12      132.81    124.49 o 
   5   9   3      210.18      160.65    128.88 o 
   6   9   3      232.64      138.80    178.48 o 
   7   9   3      226.28       58.67    123.38 o 
   8   9   3       30.27       78.06    158.79 o 
 -10  10   3     1937.24     2273.01    289.34 o 
  -9  10   3     6434.79     6543.29    345.72 o 
  -8  10   3     6868.41     6826.00    333.07 o 
  -7  10   3     1887.55     2293.68    242.97 o 
  -6  10   3     2649.89     2051.49    234.09 o 
  -5  10   3    10177.00     9364.38    312.87 o 
  -4  10   3    17519.30    16877.37    285.25 o 
  -3  10   3    13018.19    12663.86    276.29 o 
  -2  10   3     2265.94     2164.61    123.14 o 
  -1  10   3     4580.12     4662.23    154.32 o 
   0  10   3    17755.00    17826.38    242.14 o 
   1  10   3    21251.29    21662.15    266.53 o 
   2  10   3     4176.44     3735.86    141.69 o 
   3  10   3     1877.40     2081.77    149.90 o 
   4  10   3     1477.53     1891.56    179.44 o 
   5  10   3    11089.91    11277.44    282.22 o 
   6  10   3     6124.88     5896.84    242.27 o 
   7  10   3     1316.98     1269.25    233.10 o 
   8  10   3      391.09      515.27    183.59 o 
 -10  11   3       18.69      138.35    311.30 o 
  -9  11   3       37.66       21.50    215.70 o 
  -8  11   3       33.48     -116.43    203.93 o 
  -7  11   3      505.68      254.63    469.16 o 
  -6  11   3      523.32      622.65    201.64 o 
  -5  11   3      704.21      563.37    273.49 o 
  -4  11   3      606.46      543.05    129.80 o 
  -3  11   3       10.68     -119.96    107.66 o 
  -2  11   3     1071.73     1135.75    130.59 o 
  -1  11   3      865.85      864.14    107.94 o 
   0  11   3      116.39       48.29     94.10 o 
   1  11   3       20.97      -45.02     90.53 o 
   2  11   3       94.92       28.12    128.29 o 
   3  11   3       44.50     -167.34    141.50 o 
   4  11   3       33.95     -107.13    143.08 o 
   5  11   3      172.84     -129.22    158.57 o 
   6  11   3        6.32      -72.46    167.10 o 
   7  11   3      221.34       66.81    187.25 o 
   8  11   3      175.21       27.99    165.45 o 
  -9  12   3     3532.01     4031.48    545.05 o 
  -8  12   3     3729.51     4231.67    461.73 o 
  -7  12   3     1371.53     1004.64    262.77 o 
  -6  12   3      262.18       72.98    194.00 o 
  -5  12   3     6817.12     6692.39    304.91 o 
  -4  12   3    10757.23    10747.67    270.05 o 
  -3  12   3     6217.20     6279.21    211.60 o 
  -2  12   3      491.06      640.36    145.89 o 
  -1  12   3     2673.88     2783.33    143.09 o 
   0  12   3    11498.71    11703.40    221.66 o 
   1  12   3    14020.08    14251.96    240.35 o 
   2  12   3     2295.73     2174.19    157.98 o 
   3  12   3      211.45      285.66    154.74 o 
   4  12   3     3626.78     3794.73    241.48 o 
   5  12   3     5144.41     5202.40    269.84 o 
   6  12   3     4325.35     4225.53    272.79 o 
   7  12   3     1326.09     1468.27    233.21 o 
  -9  13   3       41.25     -173.34    531.83 o 
  -8  13   3      325.70      522.04    237.28 o 
  -7  13   3     1555.10     1590.81    250.34 o 
  -6  13   3     1909.97     2059.56    494.31 o 
  -5  13   3     1503.75     1654.52    332.45 o 
  -4  13   3       20.08     -257.11    171.40 o 
  -3  13   3      766.96      960.67    147.18 o 
  -2  13   3     2608.65     2711.52    170.75 o 
  -1  13   3     3351.95     3466.53    161.38 o 
   0  13   3       71.19       11.25    106.97 o 
   1  13   3      632.66      863.14    141.27 o 
   2  13   3     1192.16     1202.07    146.35 o 
   3  13   3     1602.02     1455.52    202.14 o 
   4  13   3      985.05     1088.03    273.56 o 
   5  13   3       36.02      -60.65    176.31 o 
   6  13   3       24.69      284.37    195.72 o 
  -8  14   3     1968.11     2465.47    304.36 o 
  -7  14   3      579.34      350.82    230.00 o 
  -6  14   3      624.76      945.33    308.51 o 
  -5  14   3     3895.03     4142.89    287.37 o 
  -4  14   3     3353.29     3954.63    425.71 o 
  -3  14   3     4097.91     4555.66    212.60 o 
  -2  14   3      109.95      -60.49    135.74 o 
  -1  14   3     1603.45     1478.63    144.16 o 
   0  14   3     7622.57     8127.96    330.65 o 
   1  14   3     8648.90     8688.13    249.32 o 
   2  14   3     2282.07     2234.84    203.45 o 
   3  14   3       10.73     -223.50    175.40 o 
   4  14   3     1154.91     1435.65    220.39 o 
   5  14   3     3608.02     3813.46    390.26 o 
   6  14   3     4193.07     4024.93    299.34 o 
  -7  15   3     1314.28     1568.02    356.32 o 
  -6  15   3     1423.51     1827.83    459.44 o 
  -5  15   3      900.60      825.29    226.43 o 
  -4  15   3       11.49     -134.39    195.62 o 
  -3  15   3     1706.99     1856.59    203.92 o 
  -2  15   3     3358.79     3689.54    218.06 o 
  -1  15   3     2612.05     2520.13    184.27 o 
   0  15   3       84.18       75.87    127.52 o 
   1  15   3     1434.47     1178.64    233.17 o 
   2  15   3     2359.59     2558.94    192.48 o 
   3  15   3     2262.64     2756.79    259.51 o 
   4  15   3     1290.88     1201.16    234.97 o 
   5  15   3      742.49      123.64    215.13 o 
  -6  16   3      370.33      634.25    239.72 o 
  -5  16   3     1169.01     1392.96    242.43 o 
  -4  16   3     1412.10     1858.22    248.69 o 
  -3  16   3      615.27      439.12    200.96 o 
  -2  16   3      541.41      598.09    160.03 o 
  -1  16   3      483.20      374.88    195.36 o 
   0  16   3     1608.17     1674.12    186.90 o 
   1  16   3     1360.75     1361.36    180.31 o 
   2  16   3      291.18      -12.48    180.02 o 
   3  16   3        4.79     -239.88    210.46 o 
   4  16   3      251.40      266.45    228.17 o 
  -5  17   3      445.38      625.95    249.79 o 
  -4  17   3       81.78      234.00    213.77 o 
  -3  17   3     1442.00     1512.74    246.56 o 
  -2  17   3     3690.47     3499.20    220.48 o 
  -1  17   3     4762.97     4871.22    504.21 o 
   0  17   3      934.83      989.18    210.65 o 
   1  17   3      721.73      666.28    175.67 o 
   2  17   3     1403.04     1661.55    247.14 o 
   3  17   3     2127.96     2128.07    290.28 o 
  -3  18   3      220.02      186.93    220.02 o 
  -2  18   3        6.32     -101.70    218.82 o 
  -1  18   3       54.30     -469.79    451.72 o 
   0  18   3       69.84      -59.22    307.37 o 
   1  18   3      109.81     -169.75    199.12 o 
 -12   0   4      697.90      713.49    399.62 o 
 -11   0   4    13037.62    12155.26    623.16 o 
 -10   0   4    26153.27    24583.79    780.81 o 
  -9   0   4     7063.83     6442.16    455.37 o 
  -8   0   4       67.57      -36.86    208.53 o 
  -7   0   4     9237.99     9270.74    378.76 o 
  -6   0   4    17688.33    17779.91    352.95 o 
  -5   0   4    59670.54    62461.93    701.52 o 
  -4   0   4    50139.96    55653.36    687.34 o 
  -3   0   4     3992.99     3826.86    152.88 o 
  -2   0   4    37470.91    38902.78    325.76 o 
  -1   0   4    55050.71    57227.71    440.81 o 
   0   0   4    64439.36    69367.79    924.45 o 
   1   0   4    16186.14    18090.46    342.17 o 
   2   0   4     6280.82     6482.18    204.10 o 
   3   0   4    24198.15    24811.31    330.39 o 
   4   0   4    31268.38    33572.19    417.69 o 
   5   0   4    18644.56    18341.87    527.26 o 
   6   0   4     2553.07     2716.05    294.72 o 
   7   0   4     1990.91     2140.62    302.86 o 
   8   0   4     4962.66     5084.35    414.92 o 
   9   0   4     7509.29     7223.26    497.82 o 
 -12   1   4       31.47     -153.54    253.88 o 
 -11   1   4       93.11      -45.42    234.61 o 
 -10   1   4      472.65      332.86    225.54 o 
  -9   1   4      898.41     1135.79    317.87 o 
  -8   1   4     1054.41      991.41    129.84 o 
  -7   1   4       33.80      126.49    101.35 o 
  -6   1   4     1538.03     1840.48    116.17 o 
  -5   1   4      106.27       53.95     78.34 o 
  -4   1   4       47.08       31.53     64.83 o 
  -3   1   4       63.52       61.75     67.17 o 
  -2   1   4     1423.94     1408.05     44.78 o 
  -1   1   4       15.35      -38.38     25.59 o 
   0   1   4       94.05       63.05     38.05 o 
   1   1   4     5000.19     5471.78    136.57 o 
   2   1   4     1587.43     2310.17    176.09 o 
   3   1   4     2796.29     2870.42    136.25 o 
   4   1   4      517.95      620.94     84.44 o 
   5   1   4      805.08      834.39    142.48 o 
   6   1   4     1120.13     1142.73    170.88 o 
   7   1   4      430.34      331.50    163.70 o 
   8   1   4       14.67      -98.39    164.23 o 
   9   1   4        6.31     -124.36    184.97 o 
 -12   2   4      251.69     -153.09    255.22 o 
 -11   2   4     6861.95     6784.40    955.40 o 
 -10   2   4    15932.57    14933.65    512.18 o 
  -9   2   4     3803.34     3487.27    293.86 o 
  -8   2   4       15.23      -34.46    135.62 o 
  -7   2   4     5547.68     5318.29    174.90 o 
  -6   2   4    24292.91    23611.20    281.33 o 
  -5   2   4    23075.55    21803.61    253.59 o 
  -4   2   4    30604.81    30632.59    288.41 o 
  -3   2   4     2062.11     2130.16     91.89 o 
  -2   2   4    32998.79    35016.05    285.08 o 
  -1   2   4    67039.76    71799.51    482.95 o 
   0   2   4    49029.67    53860.55    381.81 o 
   1   2   4    12954.06    15205.25    400.60 o 
   2   2   4     7568.66     7589.61    131.94 o 
   3   2   4    24939.96    25365.94    263.81 o 
   4   2   4    20190.60    21464.80    284.82 o 
   5   2   4    16681.19    17295.31    269.31 o 
   6   2   4      548.06      388.61    213.32 o 
   7   2   4     1692.36     1718.90    205.60 o 
   8   2   4     7900.45     7885.13    340.84 o 
   9   2   4     5094.91     5363.31    326.67 o 
 -12   3   4     1839.27     1473.71    341.02 o 
 -11   3   4      267.16      290.78    238.31 o 
 -10   3   4      197.51       90.12    210.95 o 
  -9   3   4     4708.49     4765.22    235.02 o 
  -8   3   4     5770.09     5540.88    228.00 o 
  -7   3   4     5043.23     4983.25    167.98 o 
  -6   3   4     4768.72     4770.53    290.86 o 
  -5   3   4      610.81      597.05     79.30 o 
  -4   3   4     7779.58     6695.94    137.25 o 
  -3   3   4    10005.99     9999.65    180.93 o 
  -2   3   4     6315.44     5953.30    114.81 o 
  -1   3   4     1167.26     1261.21     76.99 o 
   0   3   4     4756.55     5073.84    105.98 o 
   1   3   4    13607.41    13941.09    162.14 o 
   2   3   4    10221.61    10806.81    241.26 o 
   3   3   4     5503.65     5313.46    123.42 o 
   4   3   4      128.65       86.90     93.94 o 
   5   3   4     1242.00     1222.70    118.12 o 
   6   3   4     1962.93     2169.10    196.99 o 
   7   3   4     2331.32     2296.03    306.44 o 
   8   3   4      244.32        5.64    170.76 o 
   9   3   4        2.19     -279.81    186.54 o 
 -12   4   4       22.30     -187.57    249.27 o 
 -11   4   4     3218.59     2958.13    625.95 o 
 -10   4   4     5704.79     5134.04    324.63 o 
  -9   4   4     4020.50     4148.07    370.51 o 
  -8   4   4       22.50     -111.18    167.06 o 
  -7   4   4     2623.73     2707.08    133.47 o 
  -6   4   4    17558.90    16566.26    234.38 o 
  -5   4   4    25160.85    24162.22    409.81 o 
  -4   4   4     7809.41     7315.33    205.58 o 
  -3   4   4     2188.02     2268.39    114.87 o 
  -2   4   4    31595.07    33433.04    289.73 o 
  -1   4   4    19410.31    19173.83    203.00 o 
   0   4   4    22334.44    23441.01    241.08 o 
   1   4   4     5195.05     5286.25    121.41 o 
   2   4   4     2006.22     1997.40     83.72 o 
   3   4   4    12459.33    12744.95    271.12 o 
   4   4   4    13917.44    14269.79    305.35 o 
   5   4   4     3684.50     3878.25    406.34 o 
   6   4   4      275.03      209.99    143.20 o 
   7   4   4     1516.65     1004.28    192.51 o 
   8   4   4     4631.27     4653.61    286.93 o 
   9   4   4     3760.38     3705.19    318.80 o 
 -12   5   4     3638.37     3169.68    333.61 o 
 -11   5   4     1548.38     1416.13    443.58 o 
 -10   5   4        5.80     -186.16    161.46 o 
  -9   5   4     3488.98     3412.69    295.07 o 
  -8   5   4     7873.18     7993.65    253.26 o 
  -7   5   4     4314.39     4152.24    192.88 o 
  -6   5   4     4556.28     4250.03    152.02 o 
  -5   5   4     4141.33     3559.98    124.53 o 
  -4   5   4    33042.27    32017.04    344.88 o 
  -3   5   4    19652.30    19091.49    255.65 o 
  -2   5   4    11360.93    11176.76    163.71 o 
  -1   5   4     6208.64     6762.26    129.32 o 
   0   5   4     4994.40     4987.65    116.92 o 
   1   5   4    22369.57    22322.33    207.12 o 
   2   5   4    16432.98    16410.97    199.65 o 
   3   5   4     5881.11     5671.76    335.81 o 
   4   5   4        0.00       66.30    116.66 o 
   5   5   4     2001.08     2336.76    183.73 o 
   6   5   4     4051.78     4084.41    187.93 o 
   7   5   4     4436.54     4602.23    638.17 o 
   8   5   4     1246.11     1190.29    212.35 o 
   9   5   4       66.77       91.42    202.03 o 
 -12   6   4      125.93      -78.04    398.48 o 
 -11   6   4     1749.28     1856.54    282.07 o 
 -10   6   4     2964.31     3305.54    227.59 o 
  -9   6   4     1582.25     1606.17    262.05 o 
  -8   6   4      415.95      241.36    142.86 o 
  -7   6   4      943.80      768.46    136.74 o 
  -6   6   4     7471.40     7038.85    165.08 o 
  -5   6   4    13479.13    11965.68    301.97 o 
  -4   6   4     6252.87     5203.03    344.32 o 
  -3   6   4     1009.20     1117.26    129.33 o 
  -2   6   4     6381.68     6053.26    136.77 o 
  -1   6   4     4737.43     4104.25    166.50 o 
   0   6   4     5367.51     4779.92    161.57 o 
   1   6   4     4101.86     3774.04    104.22 o 
   2   6   4       29.42       69.61     65.91 o 
   3   6   4     8087.64     7648.54    200.69 o 
   4   6   4    15133.20    14802.61    276.06 o 
   5   6   4     2497.86     2935.69    209.75 o 
   6   6   4       54.81     -169.85    113.23 o 
   7   6   4      976.16      969.08    200.63 o 
   8   6   4     1862.79     1869.60    416.56 o 
   9   6   4     1863.87     1426.37    311.72 o 
 -11   7   4     1480.77     1222.46    416.92 o 
 -10   7   4      243.61      -92.06    218.05 o 
  -9   7   4     5620.14     5859.27    302.95 o 
  -8   7   4     5841.58     5347.59    305.78 o 
  -7   7   4     5728.01     5282.22    259.86 o 
  -6   7   4     2764.42     2784.61    222.47 o 
  -5   7   4     1570.24     1475.84    194.69 o 
  -4   7   4    25353.37    24804.06    320.99 o 
  -3   7   4    17762.89    15651.84    244.41 o 
  -2   7   4    14433.90    14149.02    200.44 o 
  -1   7   4     2914.27     2783.71    114.00 o 
   0   7   4     5810.79     5802.54    163.54 o 
   1   7   4    18002.86    17125.97    193.70 o 
   2   7   4    20835.02    20280.59    291.00 o 
   3   7   4     3018.03     2822.36    154.49 o 
   4   7   4     1228.35     1385.47    181.29 o 
   5   7   4     7109.43     6733.78    226.59 o 
   6   7   4    10124.05     9767.53    403.98 o 
   7   7   4     5358.72     5410.73    312.44 o 
   8   7   4     1463.33     1417.23    239.39 o 
 -11   8   4      329.56      168.94    382.62 o 
 -10   8   4      469.67      451.18    229.99 o 
  -9   8   4     1013.57     1119.11    239.20 o 
  -8   8   4      104.53      246.50    219.11 o 
  -7   8   4      385.87       65.98    186.02 o 
  -6   8   4     1228.02     1295.21    196.66 o 
  -5   8   4     1939.48     1963.00    139.02 o 
  -4   8   4     1154.02     1278.77    122.98 o 
  -3   8   4      604.95      750.47    106.11 o 
  -2   8   4     1872.79     1933.18    105.65 o 
  -1   8   4     3767.40     3649.33    131.81 o 
   0   8   4     1266.74     1446.47     96.40 o 
   1   8   4       94.55       69.30     67.91 o 
   2   8   4       92.20       50.07     79.13 o 
   3   8   4     2386.78     2784.14    193.46 o 
   4   8   4     6878.84     6321.74    216.21 o 
   5   8   4     1241.03     1317.77    152.47 o 
   6   8   4      119.67     -138.57    306.41 o 
   7   8   4       74.99       -2.39    150.83 o 
   8   8   4      476.95      249.19    277.95 o 
 -11   9   4     1262.10     1640.09    722.93 o 
 -10   9   4       76.08      354.45    397.84 o 
  -9   9   4     5220.95     5256.85    357.75 o 
  -8   9   4    14081.25    13412.98    406.52 o 
  -7   9   4     6299.11     6007.69    306.74 o 
  -6   9   4     2879.61     2967.40    253.91 o 
  -5   9   4      376.52      392.07    119.04 o 
  -4   9   4    12350.48    10948.74    310.99 o 
  -3   9   4    19628.96    17871.96    281.24 o 
  -2   9   4    14253.54    13701.82    218.58 o 
  -1   9   4     1465.27     1130.50    103.18 o 
   0   9   4     6807.87     6572.74    211.17 o 
   1   9   4    22360.24    22237.61    307.98 o 
   2   9   4    15729.03    15407.51    261.53 o 
   3   9   4     7360.48     6976.04    250.01 o 
   4   9   4      108.43        5.59    135.22 o 
   5   9   4     5253.32     5057.65    220.92 o 
   6   9   4     8201.12     8368.22    273.79 o 
   7   9   4     5163.35     5076.13    235.15 o 
   8   9   4     1320.38     1412.37    236.01 o 
 -10  10   4        5.34     -155.84    272.78 o 
  -9  10   4      189.87      -73.41    212.42 o 
  -8  10   4       32.20      -89.03    201.58 o 
  -7  10   4      586.43      390.21    200.37 o 
  -6  10   4      295.78      275.27    186.72 o 
  -5  10   4      485.43      311.61    125.28 o 
  -4  10   4      178.88      175.28    126.49 o 
  -3  10   4      658.49      518.28    117.58 o 
  -2  10   4      147.84      -14.66     94.77 o 
  -1  10   4       11.81       40.13     89.97 o 
   0  10   4       77.56       62.28     88.54 o 
   1  10   4       69.20      155.68    125.56 o 
   2  10   4      729.23      685.59    115.88 o 
   3  10   4       60.68     -135.65    128.24 o 
   4  10   4       12.28      -34.58    145.26 o 
   5  10   4      162.87       52.22    154.16 o 
   6  10   4       12.54       33.42    167.41 o 
   7  10   4       30.83      -47.20    176.14 o 
 -10  11   4       76.51      168.29    237.72 o 
  -9  11   4     3750.79     4028.26    316.68 o 
  -8  11   4     7625.52     7474.76    341.84 o 
  -7  11   4     7619.96     7979.87    503.46 o 
  -6  11   4     1675.72     1941.03    282.35 o 
  -5  11   4     1524.49     1203.14    150.55 o 
  -4  11   4    10643.97    10051.29    248.17 o 
  -3  11   4    16677.59    16250.72    290.65 o 
  -2  11   4    10812.66    10806.74    217.51 o 
  -1  11   4      294.07      122.91     99.25 o 
   0  11   4     5214.55     4970.84    205.29 o 
   1  11   4    13914.17    13627.90    265.66 o 
   2  11   4    24922.67    24367.11    354.11 o 
   3  11   4     4663.45     4277.42    238.05 o 
   4  11   4        0.21      -24.56    149.50 o 
   5  11   4     1760.80     1832.26    212.77 o 
   6  11   4     5340.80     5887.29    396.91 o 
   7  11   4     3508.44     3645.86    278.88 o 
  -9  12   4      204.25      161.83    226.39 o 
  -8  12   4        1.58     -428.14    318.80 o 
  -7  12   4      259.93      331.45    213.79 o 
  -6  12   4     2132.92     1942.55    241.70 o 
  -5  12   4       55.61        6.32    178.50 o 
  -4  12   4       46.91        9.95    127.15 o 
  -3  12   4       57.21     -179.98    119.98 o 
  -2  12   4     1290.75     1210.07    129.88 o 
  -1  12   4     2035.37     1943.12    135.80 o 
   0  12   4      481.83      621.60    114.16 o 
   1  12   4      303.34      196.84    137.98 o 
   2  12   4      567.28      483.73    139.32 o 
   3  12   4     1601.20     1659.87    206.09 o 
   4  12   4      198.62       97.62    167.96 o 
   5  12   4      607.70      392.80    253.27 o 
   6  12   4      109.13       86.68    183.82 o 
  -9  13   4      996.15     1180.39    263.93 o 
  -8  13   4     4260.46     4313.60    323.09 o 
  -7  13   4     4956.92     5011.09    319.74 o 
  -6  13   4      315.31      417.19    215.16 o 
  -5  13   4      188.93       60.47    195.32 o 
  -4  13   4     7665.86     7829.94    246.93 o 
  -3  13   4     8960.02     8930.90    252.06 o 
  -2  13   4     3976.95     3941.37    172.21 o 
  -1  13   4      305.46      166.20    119.10 o 
   0  13   4     1083.20     1309.81    132.53 o 
   1  13   4     4880.65     4956.29    205.33 o 
   2  13   4     8155.33     7786.99    237.51 o 
   3  13   4     1418.70     1074.66    197.91 o 
   4  13   4       76.56     -189.18    172.58 o 
   5  13   4     1294.21     1403.92    223.77 o 
   6  13   4     1747.49     1984.71    249.24 o 
  -8  14   4       55.69     -160.08    449.01 o 
  -7  14   4      519.43      731.50    243.76 o 
  -6  14   4     2536.52     3153.13    331.73 o 
  -5  14   4     2503.30     2798.04    265.90 o 
  -4  14   4      555.41      556.79    211.60 o 
  -3  14   4      161.41       72.62    144.56 o 
  -2  14   4     1917.13     1990.71    174.53 o 
  -1  14   4     1457.35     1594.74    206.22 o 
   0  14   4     5681.66     5891.40    229.15 o 
   1  14   4     1369.37     1314.19    165.15 o 
   2  14   4      151.79      -63.12    169.57 o 
   3  14   4     1022.56      945.72    206.70 o 
   4  14   4     2834.19     2730.21    255.63 o 
   5  14   4      230.19       89.54    202.06 o 
  -7  15   4     1335.92     1783.33    313.08 o 
  -6  15   4      403.95      610.26    233.22 o 
  -5  15   4      250.79      303.63    212.82 o 
  -4  15   4      462.79      873.54    216.60 o 
  -3  15   4     3748.36     3966.47    216.16 o 
  -2  15   4     3879.55     4164.55    217.74 o 
  -1  15   4        6.62     -164.73    132.84 o 
   0  15   4       97.10     -111.18    142.90 o 
   1  15   4     1456.57     1692.42    175.02 o 
   2  15   4     2578.29     2411.62    192.87 o 
   3  15   4      818.13      539.96    247.55 o 
   4  15   4       82.19      227.35    211.97 o 
  -6  16   4     2755.16     2602.76    304.72 o 
  -5  16   4     2789.10     2906.78    287.62 o 
  -4  16   4      559.74      377.39    216.50 o 
  -3  16   4      100.67     -109.43    208.99 o 
  -2  16   4     1489.04     1659.12    223.25 o 
  -1  16   4     2982.45     3224.93    209.02 o 
   0  16   4     3083.59     3206.38    209.76 o 
   1  16   4      756.34      720.05    173.49 o 
   2  16   4      155.05      340.97    159.65 o 
   3  16   4     1441.46     1566.86    256.99 o 
  -5  17   4       33.21      275.66    229.14 o 
  -4  17   4      414.77      727.66    232.33 o 
  -3  17   4     1266.30     1296.99    259.84 o 
  -2  17   4      121.46      162.86    161.59 o 
  -1  17   4       17.60     -102.50    177.47 o 
   0  17   4      204.83      153.63    158.37 o 
   1  17   4      838.52      610.21    179.74 o 
   2  17   4      548.72      184.65    235.63 o 
 -12   1   5      418.41     -112.22    586.22 o 
 -11   1   5      209.53      187.12    392.12 o 
 -10   1   5     6453.35     6139.11    340.38 o 
  -9   1   5    15339.33    14559.23    324.27 o 
  -8   1   5    10819.04    10556.70    236.32 o 
  -7   1   5      362.51      328.77    112.08 o 
  -6   1   5     9406.28     9222.43    195.95 o 
  -5   1   5    23718.14    22312.79    339.79 o 
  -4   1   5    36805.63    34813.33    321.59 o 
  -3   1   5    26736.56    27367.45    221.45 o 
  -2   1   5     1286.88     1315.59     66.86 o 
  -1   1   5    49248.28    54760.89    314.08 o 
   0   1   5    33514.05    34787.36    331.32 o 
   1   1   5    28612.73    31044.55    373.08 o 
   2   1   5    13413.79    13984.56    294.57 o 
   3   1   5      679.59      628.29    161.51 o 
   4   1   5    16203.60    16789.57    262.09 o 
   5   1   5    20284.94    20414.38    414.86 o 
   6   1   5     4962.08     5368.46    270.35 o 
   7   1   5      255.30      190.52    236.04 o 
   8   1   5     2017.00     1719.36    239.35 o 
   9   1   5     4008.90     4733.13    330.24 o 
 -12   2   5      563.86      368.73    263.90 o 
 -11   2   5      770.92      779.42    261.83 o 
 -10   2   5     1339.78     1556.44    410.92 o 
  -9   2   5      890.15     1219.99    172.29 o 
  -8   2   5      545.55      505.09    123.92 o 
  -7   2   5     2870.05     2895.46    148.38 o 
  -6   2   5      325.20      308.32     94.76 o 
  -5   2   5       60.82      -15.42     76.48 o 
  -4   2   5     1843.32     1999.92    168.44 o 
  -3   2   5     2611.43     2523.03     98.96 o 
  -2   2   5    15404.53    15096.81    143.26 o 
  -1   2   5     8890.15     9402.85    137.97 o 
   0   2   5     3408.24     3800.32     99.33 o 
   1   2   5       72.71       -8.56     51.05 o 
   2   2   5      612.84      637.70     68.76 o 
   3   2   5     3192.42     3362.92    122.95 o 
   4   2   5      587.58      555.06     97.00 o 
   5   2   5      511.69      376.75    145.40 o 
   6   2   5      181.97      116.64    143.02 o 
   7   2   5      385.14       99.54    166.38 o 
   8   2   5      109.66      -90.51    177.52 o 
 -12   3   5      630.09      324.21    334.38 o 
 -11   3   5     1234.21      960.22    255.75 o 
 -10   3   5     9604.99     9512.13    380.37 o 
  -9   3   5    22281.13    21855.59    387.57 o 
  -8   3   5    11489.78    11551.47    241.40 o 
  -7   3   5      352.46      164.61    104.09 o 
  -6   3   5    11541.28    12249.15    218.13 o 
  -5   3   5    25920.02    25500.12    281.66 o 
  -4   3   5    32784.46    31982.73    365.10 o 
  -3   3   5    22777.04    23307.68    245.37 o 
  -2   3   5     1063.07     1075.23     71.09 o 
  -1   3   5    12217.63    12163.45    181.25 o 
   0   3   5    23074.04    24135.83    205.38 o 
   1   3   5    17611.85    17780.26    229.45 o 
   2   3   5     7277.53     7341.32    152.28 o 
   3   3   5     1140.27     1177.33    147.22 o 
   4   3   5    12096.90    11901.65    557.42 o 
   5   3   5    24512.16    24948.34    465.70 o 
   6   3   5    10587.73    10146.59    333.90 o 
   7   3   5      465.68      545.10    212.10 o 
   8   3   5      209.14      318.92    193.09 o 
 -12   4   5     1525.86      764.46    280.70 o 
 -11   4   5     2141.34     1722.12    545.84 o 
 -10   4   5      956.51      999.65    184.89 o 
  -9   4   5      220.95       -8.08    154.54 o 
  -8   4   5     4916.13     4748.59    328.39 o 
  -7   4   5    11448.38    10706.29    277.71 o 
  -6   4   5     4609.02     4309.23    157.14 o 
  -5   4   5       46.73       91.73     76.70 o 
  -4   4   5      300.56      262.09     86.60 o 
  -3   4   5     4810.77     4266.51    124.76 o 
  -2   4   5     5391.64     4736.27    119.47 o 
  -1   4   5     6559.93     6277.10    128.77 o 
   0   4   5      112.79       62.91     51.61 o 
   1   4   5     3246.54     3300.21    108.99 o 
   2   4   5     8612.61     8427.14    318.09 o 
   3   4   5    11024.36    11213.96    272.10 o 
   4   4   5     2810.93     2989.11    183.90 o 
   5   4   5     1248.22     1403.16    343.17 o 
   6   4   5     3562.36     3431.45    398.70 o 
   7   4   5     2060.02     2164.78    384.40 o 
   8   4   5     2311.43     2277.80    379.26 o 
 -12   5   5       36.08     -350.46    366.18 o 
 -11   5   5      173.62     -212.25    361.03 o 
 -10   5   5     3281.28     3407.95    226.45 o 
  -9   5   5     8007.81     7665.92    268.36 o 
  -8   5   5     3140.62     3257.84    196.93 o 
  -7   5   5       59.75      -23.53     97.44 o 
  -6   5   5     3576.87     3417.34    144.62 o 
  -5   5   5    14227.43    12952.31    247.03 o 
  -4   5   5    19318.15    17842.57    268.30 o 
  -3   5   5     7365.95     7081.19    152.78 o 
  -2   5   5      236.15      324.71     66.64 o 
  -1   5   5    14798.20    15158.01    195.11 o 
   0   5   5    20413.36    20198.00    227.20 o 
   1   5   5    16571.29    16325.67    252.39 o 
   2   5   5     1788.64     1872.15     96.21 o 
   3   5   5     2032.32     2077.41    134.76 o 
   4   5   5     8653.63     8770.80    279.72 o 
   5   5   5    11781.88    12175.07    329.42 o 
   6   5   5     5134.06     5268.15    275.15 o 
   7   5   5      192.41      316.34    175.67 o 
   8   5   5      657.77      632.91    213.79 o 
 -12   6   5     2926.09     3185.99    491.24 o 
 -11   6   5     3729.65     4335.84    507.96 o 
 -10   6   5     1194.92     1079.64    243.63 o 
  -9   6   5       52.09       -8.28    207.19 o 
  -8   6   5    11415.70    11288.00    484.31 o 
  -7   6   5    26161.69    25426.88    369.53 o 
  -6   6   5    15979.26    15167.45    281.31 o 
  -5   6   5     1547.06     1334.25    126.31 o 
  -4   6   5     5290.52     5143.37    174.93 o 
  -3   6   5     6694.62     5825.51    148.70 o 
  -2   6   5    18946.04    17989.90    266.69 o 
  -1   6   5    13992.74    13234.26    282.26 o 
   0   6   5      236.38      186.05     70.09 o 
   1   6   5     4939.27     5010.59    125.05 o 
   2   6   5    15426.00    15256.96    256.94 o 
   3   6   5    21468.91    21284.27    321.49 o 
   4   6   5     8285.38     7880.98    345.92 o 
   5   6   5      290.51      129.90    154.89 o 
   6   6   5     1038.68     1027.66    205.85 o 
   7   6   5     5439.57     5199.21    309.60 o 
   8   6   5     3942.86     3973.52    698.49 o 
 -11   7   5       13.08       40.55    242.40 o 
 -10   7   5      907.69      852.43    251.92 o 
  -9   7   5     2646.88     2778.12    311.37 o 
  -8   7   5     1035.40      960.33    221.81 o 
  -7   7   5      469.39      611.82    198.46 o 
  -6   7   5      350.60      223.59    117.52 o 
  -5   7   5     3681.47     3264.60    167.68 o 
  -4   7   5     6552.34     5846.56    343.60 o 
  -3   7   5     5803.49     5691.99    190.59 o 
  -2   7   5      393.21      423.21     82.47 o 
  -1   7   5     6336.91     5803.91    151.94 o 
   0   7   5     8878.89     8442.19    168.60 o 
   1   7   5     6849.81     6452.71    153.93 o 
   2   7   5       90.22      139.55    114.60 o 
   3   7   5       97.07       -1.09    128.57 o 
   4   7   5      930.14     1084.15    145.42 o 
   5   7   5     2477.97     2738.65    205.76 o 
   6   7   5      393.56      376.30    149.15 o 
   7   7   5        2.41     -349.03    232.69 o 
   8   7   5      284.06      138.36    211.32 o 
 -11   8   5     4243.33     5149.39    351.86 o 
 -10   8   5     1183.03     1398.93    262.51 o 
  -9   8   5       68.84     -100.99    209.16 o 
  -8   8   5     5172.13     5069.26    305.43 o 
  -7   8   5    18015.65    17417.28   1142.56 o 
  -6   8   5    10514.42     9377.39    324.34 o 
  -5   8   5     2042.35     1996.24    151.96 o 
  -4   8   5      872.96      775.57    120.85 o 
  -3   8   5    21947.94    21232.45    274.48 o 
  -2   8   5    36822.92    36213.71    450.47 o 
  -1   8   5    21497.75    20793.58    260.14 o 
   0   8   5     1587.14     1633.98    107.88 o 
   1   8   5     6763.02     6433.87    162.21 o 
   2   8   5    12562.64    11875.74    289.34 o 
   3   8   5    23926.74    22896.28    407.18 o 
   4   8   5     7195.54     6676.93    256.08 o 
   5   8   5       81.57       41.53    295.22 o 
   6   8   5     3404.86     3226.92    235.84 o 
   7   8   5     4541.57     5275.62    308.75 o 
 -11   9   5       15.98       13.13    517.25 o 
 -10   9   5      151.15      393.21    232.20 o 
  -9   9   5      720.99      893.68    239.22 o 
  -8   9   5      112.77        0.19    198.48 o 
  -7   9   5       29.11     -337.78    447.29 o 
  -6   9   5      735.38      930.82    142.75 o 
  -5   9   5       81.73      176.52    158.17 o 
  -4   9   5      246.58      232.33    116.32 o 
  -3   9   5      191.15      171.66    100.44 o 
  -2   9   5      400.44      402.18     98.11 o 
  -1   9   5      303.82      369.78     95.20 o 
   0   9   5      636.25      762.81     99.97 o 
   1   9   5       32.54      -31.34     91.18 o 
   2   9   5        2.63      131.90    125.89 o 
   3   9   5      129.10      -21.31    128.55 o 
   4   9   5       98.70      106.68    139.47 o 
   5   9   5      119.15      121.93    156.70 o 
   6   9   5       20.14      -75.63    162.99 o 
   7   9   5       25.01       16.69    192.09 o 
 -10  10   5     2523.43     2582.82    294.46 o 
  -9  10   5      356.35      238.83    241.69 o 
  -8  10   5     3540.39     3511.22    286.53 o 
  -7  10   5     9179.30     8585.03    343.45 o 
  -6  10   5     6100.69     6026.07    367.75 o 
  -5  10   5     1335.48     1366.69    149.81 o 
  -4  10   5     1325.63     1150.25    187.04 o 
  -3  10   5    16297.69    15426.04    306.64 o 
  -2  10   5    17387.70    16591.29    255.39 o 
  -1  10   5    12646.57    12525.94    240.09 o 
   0  10   5      264.52      294.42    100.84 o 
   1  10   5     2174.81     2200.95    144.37 o 
   2  10   5     7404.08     7548.81    717.92 o 
   3  10   5    12442.45    12189.82    323.68 o 
   4  10   5     2797.08     2872.82    216.20 o 
   5  10   5       61.11     -139.47    160.32 o 
   6  10   5     3206.16     3783.10    365.25 o 
   7  10   5     4205.96     5641.63    476.09 o 
 -10  11   5       24.59     -110.01    233.36 o 
  -9  11   5      355.69      320.52    290.71 o 
  -8  11   5       58.04     -212.25    203.27 o 
  -7  11   5      262.42      465.04    218.42 o 
  -6  11   5      104.81       47.53    194.42 o 
  -5  11   5      803.56      584.00    142.48 o 
  -4  11   5      272.09      314.35    133.24 o 
  -3  11   5      449.85      478.51    133.74 o 
  -2  11   5        2.69     -149.58    111.46 o 
  -1  11   5     1045.49     1060.78    121.28 o 
   0  11   5       59.13     -111.65    100.88 o 
   1  11   5     1610.82     1540.29    142.60 o 
   2  11   5      495.36      642.07    127.16 o 
   3  11   5        6.24      -80.10    146.52 o 
   4  11   5      189.20      212.57    167.91 o 
   5  11   5      251.76       59.42    172.79 o 
   6  11   5       70.98       22.89    187.71 o 
  -9  12   5        2.52     -328.16    219.62 o 
  -8  12   5     2522.94     2944.38    295.16 o 
  -7  12   5     6691.26     7064.28    343.48 o 
  -6  12   5     6589.81     6900.30    331.99 o 
  -5  12   5     1175.16     1160.76    159.56 o 
  -4  12   5      465.92      328.22    140.86 o 
  -3  12   5     7630.69     7162.24    234.25 o 
  -2  12   5     8784.44     8377.31    212.70 o 
  -1  12   5     4612.44     4459.73    174.06 o 
   0  12   5      896.28      737.28    122.40 o 
   1  12   5     2196.10     2334.32    235.27 o 
   2  12   5     6660.55     6801.85    223.35 o 
   3  12   5     5997.92     5872.85    349.31 o 
   4  12   5     2061.76     1979.02    217.71 o 
   5  12   5       39.29      -40.96    172.80 o 
   6  12   5     1665.58     2534.74    503.89 o 
  -9  13   5     1088.82     1280.82    526.12 o 
  -8  13   5      539.06      674.52    247.45 o 
  -7  13   5        5.36       37.83    215.11 o 
  -6  13   5      920.28      775.40    229.25 o 
  -5  13   5     1317.40     1305.81    263.63 o 
  -4  13   5      466.35      362.17    149.14 o 
  -3  13   5      238.12      119.35    140.58 o 
  -2  13   5      197.56       55.70    129.91 o 
  -1  13   5      160.81       81.28    118.79 o 
   0  13   5     1627.15     1654.62    195.57 o 
   1  13   5     2309.51     2333.90    176.30 o 
   2  13   5      233.18      199.81    134.80 o 
   3  13   5      509.77      466.34    182.34 o 
   4  13   5      272.26     -121.20    175.74 o 
   5  13   5      937.65      654.17    208.52 o 
  -8  14   5     1225.26     1226.45    533.40 o 
  -7  14   5     2919.28     3021.91    299.91 o 
  -6  14   5     2388.36     2639.57    484.60 o 
  -5  14   5     1965.09     2123.59    257.79 o 
  -4  14   5      294.78      182.37    184.61 o 
  -3  14   5     2779.03     3126.67    281.19 o 
  -2  14   5     6714.18     6614.28    217.51 o 
  -1  14   5     2368.19     2481.71    164.49 o 
   0  14   5      194.24       50.86    184.51 o 
   1  14   5      988.22      755.87    154.92 o 
   2  14   5     3992.45     3943.80    717.71 o 
   3  14   5     3042.85     2771.58    344.74 o 
   4  14   5     1081.22      947.00    220.05 o 
  -7  15   5        9.06       73.29    235.27 o 
  -6  15   5      857.21     1148.36    244.39 o 
  -5  15   5     2607.19     3023.19    389.91 o 
  -4  15   5     1796.04     2088.95    276.33 o 
  -3  15   5      331.59      429.34    159.98 o 
  -2  15   5       43.59      -38.22    144.94 o 
  -1  15   5     1332.06     1217.95    152.92 o 
   0  15   5     2378.89     2683.25    195.40 o 
   1  15   5     2641.99     2698.66    199.55 o 
   2  15   5      251.01      -38.94    198.84 o 
   3  15   5      182.67       93.23    198.70 o 
  -6  16   5      866.51     1198.18    259.75 o 
  -5  16   5      201.07       92.38    313.01 o 
  -4  16   5       21.10       94.96    209.05 o 
  -3  16   5     2002.68     1931.04    198.04 o 
  -2  16   5     1496.16     1624.40    240.00 o 
  -1  16   5      738.90      769.13    172.64 o 
   0  16   5        4.89      -27.92    217.04 o 
   1  16   5      174.34     -208.27    147.82 o 
   2  16   5     1113.77      802.49    244.19 o 
  -4  17   5     2049.86     2137.54    455.65 o 
  -3  17   5     1645.45     1699.31    202.86 o 
  -2  17   5        1.06     -235.52    157.01 o 
  -1  17   5     1443.76     1130.19    193.77 o 
   0  17   5     2730.45     2981.37    223.18 o 
 -12   0   6     4458.41     4459.48    496.24 o 
 -11   0   6      869.65      299.72    355.75 o 
 -10   0   6      375.18      294.72    322.73 o 
  -9   0   6    17412.95    17821.68    418.16 o 
  -8   0   6    25045.23    24899.81    470.29 o 
  -7   0   6    14960.70    15138.12    405.63 o 
  -6   0   6     1316.90     1117.85    165.43 o 
  -5   0   6    17140.94    17384.98    343.76 o 
  -4   0   6    56403.31    59034.76    658.86 o 
  -3   0   6    48844.19    49905.74    735.36 o 
  -2   0   6    12047.34    11874.60    172.65 o 
  -1   0   6     1029.04     1183.04     74.73 o 
   0   0   6    26063.72    28914.78    551.27 o 
   1   0   6    35015.04    34915.01    595.58 o 
   2   0   6    19966.23    18876.27    403.06 o 
   3   0   6     4109.76     4446.39    189.62 o 
   4   0   6     1911.12     1846.91    244.55 o 
   5   0   6     7454.98     7532.70    416.20 o 
   6   0   6    22897.26    23752.24    713.21 o 
   7   0   6    12036.73    12437.11    584.14 o 
   8   0   6      168.79      433.50    283.28 o 
 -12   1   6       10.79     -359.93    239.95 o 
 -11   1   6       10.76     -344.00    351.74 o 
 -10   1   6      567.36      284.29    225.73 o 
  -9   1   6       58.04       -5.87    124.98 o 
  -8   1   6        0.57       29.29    162.13 o 
  -7   1   6      101.32       73.44    112.35 o 
  -6   1   6      286.48      241.72    103.06 o 
  -5   1   6     1312.97     1426.67    135.29 o 
  -4   1   6      726.65      954.64     85.98 o 
  -3   1   6      298.36      333.12     52.08 o 
  -2   1   6      657.91      638.91     44.53 o 
  -1   1   6     5028.76     5296.38     99.34 o 
   0   1   6      581.35      788.14     77.06 o 
   1   1   6      881.72     1025.19    167.01 o 
   2   1   6     1687.23     1867.45    100.00 o 
   3   1   6     1009.31     1226.89    241.40 o 
   4   1   6      319.86      338.66    131.53 o 
   5   1   6      333.16      433.73    151.17 o 
   6   1   6       38.91     -213.07    147.04 o 
   7   1   6      133.03       85.60    174.01 o 
   8   1   6      529.70      740.45    260.41 o 
 -12   2   6     3575.01     3089.36    325.03 o 
 -11   2   6      694.17      555.65    462.08 o 
 -10   2   6      860.66      498.83    174.11 o 
  -9   2   6     8575.46     8174.38    271.79 o 
  -8   2   6    16459.79    16591.11    279.65 o 
  -7   2   6     9776.29     9053.81    216.65 o 
  -6   2   6     1044.80     1062.70    116.90 o 
  -5   2   6     9330.31     9437.82    188.44 o 
  -4   2   6    40116.27    39235.99    425.02 o 
  -3   2   6    37978.76    38694.23    339.21 o 
  -2   2   6     9473.22     8945.48    103.77 o 
  -1   2   6      117.85       90.37     54.14 o 
   0   2   6    16355.45    17467.36    203.45 o 
   1   2   6    36052.34    38399.67    378.51 o 
   2   2   6    18422.12    18956.98    253.18 o 
   3   2   6     2559.18     2817.59    163.09 o 
   4   2   6      788.55      806.64    114.39 o 
   5   2   6     7693.94     8239.77    307.38 o 
   6   2   6    14832.80    15749.97    416.52 o 
   7   2   6     4427.73     4770.42    295.10 o 
   8   2   6       23.14      -23.28    189.17 o 
 -12   3   6       97.68     -267.13    360.61 o 
 -11   3   6     2736.95     2088.96    286.99 o 
 -10   3   6     2267.74     2484.38    210.87 o 
  -9   3   6       94.05      -36.87    152.23 o 
  -8   3   6      334.17      217.19    120.79 o 
  -7   3   6     4112.62     4124.39    172.98 o 
  -6   3   6     3676.01     3341.91    148.57 o 
  -5   3   6     9896.17     9494.73    308.84 o 
  -4   3   6     1082.21     1273.11    119.38 o 
  -3   3   6     2583.05     2804.79    114.36 o 
  -2   3   6    11686.96    11683.62    173.94 o 
  -1   3   6     8945.60     8337.45    146.85 o 
   0   3   6     3787.54     3743.57     98.53 o 
   1   3   6        7.71      -16.59     65.39 o 
   2   3   6     3927.90     3710.95    137.90 o 
   3   3   6     1293.62     1606.62    176.66 o 
   4   3   6     5492.62     5791.91    311.44 o 
   5   3   6     2726.82     3308.64    269.70 o 
   6   3   6        0.64      -72.45    152.48 o 
   7   3   6      589.73      646.40    475.73 o 
   8   3   6     2344.55     2447.27    275.62 o 
 -12   4   6     2420.67     2154.63    443.07 o 
 -11   4   6      262.18     -163.08    339.60 o 
 -10   4   6      729.71     1007.58    234.62 o 
  -9   4   6     7294.32     7478.01    335.15 o 
  -8   4   6    11527.44    11507.95    285.31 o 
  -7   4   6     7158.53     6543.55    191.30 o 
  -6   4   6      393.86      584.73    128.07 o 
  -5   4   6     6688.94     6342.02    207.74 o 
  -4   4   6    19093.67    18094.47    284.60 o 
  -3   4   6    10999.35     9987.73    176.04 o 
  -2   4   6    10265.09    10379.41    170.95 o 
  -1   4   6      212.14      270.16     66.67 o 
   0   4   6    14557.56    14285.34    171.21 o 
   1   4   6    16259.45    16238.19    212.15 o 
   2   4   6    16164.12    16238.80    216.60 o 
   3   4   6     1742.11     1855.59    254.55 o 
   4   4   6       37.26     -118.16    147.64 o 
   5   4   6     3434.64     3639.29    244.67 o 
   6   4   6     6802.30     6420.71    309.88 o 
   7   4   6     2229.05     2083.74    247.32 o 
   8   4   6       27.12      -13.80    195.06 o 
 -12   5   6      803.57      989.20    410.06 o 
 -11   5   6     4647.76     4502.93    492.81 o 
 -10   5   6     3992.96     3886.42    300.79 o 
  -9   5   6      831.34     1007.90    346.03 o 
  -8   5   6      344.96      246.44    200.07 o 
  -7   5   6     2669.82     2423.54    171.09 o 
  -6   5   6    14140.86    13225.62    442.22 o 
  -5   5   6    10292.16     9380.51    312.18 o 
  -4   5   6     1962.41     1893.64    129.64 o 
  -3   5   6     1501.71     1637.85    101.56 o 
  -2   5   6    12627.23    12089.95    190.77 o 
  -1   5   6    20066.48    19323.71    246.94 o 
   0   5   6    15539.06    14932.63    206.28 o 
   1   5   6      970.64      793.17     87.01 o 
   2   5   6     1616.69     1586.83    132.91 o 
   3   5   6     5657.29     5701.37    387.08 o 
   4   5   6     5999.21     6137.76    266.63 o 
   5   5   6     3930.90     5185.37    429.00 o 
   6   5   6       14.89      -52.17    180.16 o 
   7   5   6     1882.05     1505.54    233.86 o 
 -12   6   6     1297.78      887.58    407.77 o 
 -11   6   6      561.70      421.10    246.76 o 
 -10   6   6      321.72      441.79    338.95 o 
  -9   6   6     2833.30     2989.93    272.59 o 
  -8   6   6    12108.50    11597.24    727.71 o 
  -7   6   6     5073.12     4786.96    209.22 o 
  -6   6   6      496.50      435.13    124.58 o 
  -5   6   6      585.83      518.50    124.14 o 
  -4   6   6     7762.51     7633.03    214.36 o 
  -3   6   6     7881.76     7323.02    172.48 o 
  -2   6   6     8096.34     8022.65    172.31 o 
  -1   6   6      477.42      415.70     89.49 o 
   0   6   6     6748.60     6634.28    157.82 o 
   1   6   6    13203.79    12817.60    201.75 o 
   2   6   6     2051.22     2063.31    158.26 o 
   3   6   6     1819.79     2040.27    169.73 o 
   4   6   6       18.28      -65.52    124.51 o 
   5   6   6     2756.30     3050.69    209.83 o 
   6   6   6     3065.15     3898.06    355.89 o 
   7   6   6     1462.38     1583.49    299.86 o 
 -11   7   6     4038.01     4869.66    858.06 o 
 -10   7   6     5752.11     5423.98    334.76 o 
  -9   7   6     2357.77     2381.49    263.96 o 
  -8   7   6      170.46      -81.47    194.92 o 
  -7   7   6     6458.37     5679.46    223.32 o 
  -6   7   6    15332.78    14324.54    291.36 o 
  -5   7   6    11381.67    10382.56    250.52 o 
  -4   7   6     2884.91     2898.54    156.51 o 
  -3   7   6     2551.47     2722.51    159.20 o 
  -2   7   6    13802.43    12567.91    213.13 o 
  -1   7   6    15902.20    15288.20    227.82 o 
   0   7   6     9580.83     9057.41    180.93 o 
   1   7   6       25.16       -7.63     78.28 o 
   2   7   6     5119.47     5032.03    221.05 o 
   3   7   6     7066.12     6312.98    369.40 o 
   4   7   6     9188.90     9686.80    295.28 o 
   5   7   6     3180.29     3247.53    422.21 o 
   6   7   6       15.75       14.01    253.70 o 
   7   7   6     1889.07     2156.95    260.99 o 
 -11   8   6      153.06      324.28    239.87 o 
 -10   8   6        5.98     -219.39    209.63 o 
  -9   8   6      607.23      690.94    234.81 o 
  -8   8   6      925.27      578.20    217.31 o 
  -7   8   6      926.21     1323.04    226.94 o 
  -6   8   6       20.96     -148.63    125.34 o 
  -5   8   6      374.82      297.04    177.09 o 
  -4   8   6      741.47      601.68    167.99 o 
  -3   8   6     4616.23     4451.87    161.69 o 
  -2   8   6     2381.86     2475.42    129.49 o 
  -1   8   6        6.49      -48.23     83.25 o 
   0   8   6     1921.49     2071.05    139.50 o 
   1   8   6      402.49      320.53    100.05 o 
   2   8   6     1012.82      871.99    148.83 o 
   3   8   6       55.38      200.72    131.56 o 
   4   8   6      244.85      317.05    188.74 o 
   5   8   6     1175.49     1066.26    185.98 o 
   6   8   6      875.83      608.01    287.00 o 
   7   8   6      117.38       91.63    241.26 o 
 -11   9   6     4374.79     4395.03    927.38 o 
 -10   9   6     6142.19     6549.50    724.78 o 
  -9   9   6     1842.05     2245.59    717.00 o 
  -8   9   6       13.35      200.77    213.52 o 
  -7   9   6     7781.31     7426.62    337.15 o 
  -6   9   6    22799.16    22056.98    367.64 o 
  -5   9   6    14162.59    13568.70    285.72 o 
  -4   9   6     2539.69     2635.03    171.28 o 
  -3   9   6     1885.60     1965.12    133.75 o 
  -2   9   6    18266.57    17131.77    260.28 o 
  -1   9   6    15686.57    15259.91    257.83 o 
   0   9   6     6061.18     5853.21    175.56 o 
   1   9   6     1398.58     1495.34    133.02 o 
   2   9   6     3032.08     3175.27    199.34 o 
   3   9   6    10793.07    10701.51    310.86 o 
   4   9   6    10843.90    10597.65    323.08 o 
   5   9   6     3597.81     3711.95    253.78 o 
   6   9   6       24.92     -318.76    337.67 o 
 -10  10   6        3.87       32.31    233.75 o 
  -9  10   6      220.89      209.30    235.45 o 
  -8  10   6       58.71     -136.92    208.98 o 
  -7  10   6      181.56      -71.85    207.49 o 
  -6  10   6     1115.38     1155.55    158.90 o 
  -5  10   6       54.11     -127.55    129.10 o 
  -4  10   6      104.49      -19.46    126.66 o 
  -3  10   6        7.36     -134.02    103.29 o 
  -2  10   6      342.61      300.09    109.30 o 
  -1  10   6      221.53      202.28    102.42 o 
   0  10   6       67.44       82.23    100.37 o 
   1  10   6       16.33       15.21    107.01 o 
   2  10   6        5.50     -164.78    136.42 o 
   3  10   6        0.24     -183.61    141.19 o 
   4  10   6        7.58     -232.10    154.73 o 
   5  10   6      139.39      189.76    174.49 o 
   6  10   6        4.86     -266.86    177.91 o 
 -10  11   6     2271.43     2662.84    454.22 o 
  -9  11   6     2196.92     2213.83    283.39 o 
  -8  11   6        4.56      -63.80    214.60 o 
  -7  11   6     4268.64     4114.59    299.05 o 
  -6  11   6    14856.83    14720.02    643.24 o 
  -5  11   6     8464.08     7934.28    247.60 o 
  -4  11   6     1402.82     1347.10    160.06 o 
  -3  11   6     1261.70     1301.67    137.63 o 
  -2  11   6     7974.94     7815.15    206.64 o 
  -1  11   6    11442.06    11080.32    487.92 o 
   0  11   6    12211.65    11383.26    287.62 o 
   1  11   6      752.48      495.61    151.52 o 
   2  11   6     1136.78     1215.03    185.25 o 
   3  11   6     7730.31     7674.25    326.16 o 
   4  11   6     7155.04     7134.26    361.68 o 
   5  11   6     1497.39     1298.52    212.92 o 
  -9  12   6      765.09      702.99    254.84 o 
  -8  12   6      566.43      677.50    244.47 o 
  -7  12   6       49.27     -154.88    204.11 o 
  -6  12   6       56.75       57.15    206.15 o 
  -5  12   6      981.06      874.25    161.17 o 
  -4  12   6     3562.15     3647.97    203.79 o 
  -3  12   6      910.88      758.09    136.35 o 
  -2  12   6       12.34      -94.36    116.14 o 
  -1  12   6      409.22      343.93    119.99 o 
   0  12   6      456.35      569.27    135.72 o 
   1  12   6      275.38      464.67    131.86 o 
   2  12   6      741.77      616.72    177.92 o 
   3  12   6      218.10      139.85    172.83 o 
   4  12   6        8.98     -140.66    309.44 o 
   5  12   6      321.26       -2.75    193.38 o 
  -9  13   6      694.94      370.25    253.62 o 
  -8  13   6       23.62      701.91    247.91 o 
  -7  13   6     1618.50     1659.93    265.82 o 
  -6  13   6     7537.91     7727.17    368.32 o 
  -5  13   6     1998.41     2069.69    192.46 o 
  -4  13   6       62.86       59.22    191.00 o 
  -3  13   6      560.47      642.75    155.73 o 
  -2  13   6     4283.81     4235.14    189.90 o 
  -1  13   6     6439.51     6480.94    208.88 o 
   0  13   6     4019.52     3785.85    203.62 o 
   1  13   6      146.15      -42.47    134.90 o 
   2  13   6     1615.84     1546.02    217.71 o 
   3  13   6     4022.05     3995.23    266.73 o 
   4  13   6     2735.35     3094.36    461.58 o 
  -8  14   6     1355.90     1416.23    771.09 o 
  -7  14   6      794.94      802.65    419.56 o 
  -6  14   6        2.81     -266.74    211.29 o 
  -5  14   6     1792.19     1657.86    252.72 o 
  -4  14   6     3313.11     3412.31    214.65 o 
  -3  14   6     1226.84     1594.72    181.94 o 
  -2  14   6     1867.64     1997.26    164.89 o 
  -1  14   6       21.01      -56.06    143.45 o 
   0  14   6      569.92      560.74    153.25 o 
   1  14   6     2997.56     2975.77    303.97 o 
   2  14   6     2125.65     2121.49    236.62 o 
   3  14   6       79.77     -229.27    366.97 o 
  -7  15   6      548.13      477.60    249.23 o 
  -6  15   6     1317.99     1548.08    563.13 o 
  -5  15   6     2603.61     2116.77    279.74 o 
  -4  15   6      282.30      149.95    194.71 o 
  -3  15   6      395.79      188.82    162.77 o 
  -2  15   6     1312.99     1572.63    169.53 o 
  -1  15   6     3076.13     3168.43    236.06 o 
   0  15   6     1075.52     1065.98    173.12 o 
   1  15   6        4.64     -163.82    151.82 o 
   2  15   6      739.93      724.88    217.73 o 
  -5  16   6      429.55      456.87    543.20 o 
  -4  16   6     3152.49     3458.20    285.66 o 
  -3  16   6     1318.52     1376.85    247.21 o 
  -2  16   6      323.91      238.81    152.02 o 
  -1  16   6       80.27      -60.86    160.86 o 
   0  16   6     1430.97     1374.08    216.61 o 
   1  16   6     1817.40     1901.33    201.14 o 
 -12   1   7     5028.98     5284.87    358.85 o 
 -11   1   7     5240.81     5331.11    339.24 o 
 -10   1   7     1756.99     1605.13    351.75 o 
  -9   1   7     2804.43     2996.97    168.39 o 
  -8   1   7    18891.29    18994.38    298.32 o 
  -7   1   7    26757.10    27522.20    343.33 o 
  -6   1   7    11840.23    11478.72    227.47 o 
  -5   1   7      291.36      276.56     94.94 o 
  -4   1   7     8972.73     8725.92    209.94 o 
  -3   1   7    30883.11    30573.10    323.90 o 
  -2   1   7    33385.16    34221.29    244.56 o 
  -1   1   7    16812.58    17390.90    184.08 o 
   0   1   7      242.36      106.54     73.12 o 
   1   1   7    15797.77    15266.92    286.01 o 
   2   1   7    20151.40    20437.85    277.00 o 
   3   1   7    13657.93    15481.04    328.75 o 
   4   1   7     1853.34     1932.53    303.22 o 
   5   1   7      734.43      779.37    179.55 o 
   6   1   7     3581.15     4158.62    286.69 o 
   7   1   7     6157.20     6350.29    345.74 o 
 -12   2   7       27.17     -226.83    345.88 o 
 -11   2   7      590.99      550.41    346.31 o 
 -10   2   7     1172.16     1474.75    186.01 o 
  -9   2   7      777.52      699.05    137.72 o 
  -8   2   7      617.44      652.14    131.05 o 
  -7   2   7      747.10      728.97    126.62 o 
  -6   2   7     3087.05     3211.23    151.95 o 
  -5   2   7     4518.35     4382.66    158.53 o 
  -4   2   7     3785.58     3761.18    114.12 o 
  -3   2   7     1486.23     1604.21     81.45 o 
  -2   2   7      593.46      572.75     58.44 o 
  -1   2   7     3138.47     3283.19     98.72 o 
   0   2   7      173.59      160.49     76.98 o 
   1   2   7      802.39      928.63     85.32 o 
   2   2   7      283.12      280.93     84.28 o 
   3   2   7       68.59      -98.17    115.82 o 
   4   2   7     1882.71     2375.25    324.80 o 
   5   2   7      817.74      945.75    184.51 o 
   6   2   7      278.96      239.46    191.02 o 
   7   2   7       38.59      100.61    186.13 o 
 -12   3   7     4660.82     5092.50    522.26 o 
 -11   3   7     5061.43     4290.68    468.09 o 
 -10   3   7      555.71      630.16    297.86 o 
  -9   3   7      653.60      758.99    154.53 o 
  -8   3   7     9830.60    10009.78    489.56 o 
  -7   3   7    15926.94    16285.97    324.63 o 
  -6   3   7    13451.77    12903.50    280.58 o 
  -5   3   7       23.40       29.18    112.79 o 
  -4   3   7     6971.76     6664.79    168.45 o 
  -3   3   7    17616.17    17207.43    228.31 o 
  -2   3   7    29501.21    29691.93    301.41 o 
  -1   3   7    12439.07    12232.87    187.87 o 
   0   3   7        3.82      -41.50     62.36 o 
   1   3   7    17989.19    18605.13    270.14 o 
   2   3   7    22172.51    22054.77    262.29 o 
   3   3   7    13425.29    13927.08    329.01 o 
   4   3   7     1660.39     1409.98    273.99 o 
   5   3   7      664.02      727.99    282.28 o 
   6   3   7     2938.15     3253.45    266.68 o 
   7   3   7     6808.10     7277.88    360.11 o 
 -12   4   7       36.90     -215.25    364.32 o 
 -11   4   7     1404.38     1489.74    262.68 o 
 -10   4   7     2298.41     2451.59    265.74 o 
  -9   4   7     1683.68     1828.83    333.16 o 
  -8   4   7     2436.49     2537.16    185.48 o 
  -7   4   7      307.16      368.48    142.34 o 
  -6   4   7     7226.99     6902.34    234.51 o 
  -5   4   7     9114.07     8947.04    241.73 o 
  -4   4   7     8860.26     8498.86    185.94 o 
  -3   4   7     2178.63     2196.32    112.97 o 
  -2   4   7     1248.69     1335.23     97.93 o 
  -1   4   7    11103.87    10755.01    185.07 o 
   0   4   7     8936.22     8617.04    169.44 o 
   1   4   7     4417.27     4445.92    158.65 o 
   2   4   7     1332.32     1454.59    145.65 o 
   3   4   7     4492.46     4221.93    239.39 o 
   4   4   7     3941.25     4628.53    248.67 o 
   5   4   7     4138.25     4438.60    518.97 o 
   6   4   7      582.51      765.37    203.00 o 
   7   4   7       41.79      106.34    238.12 o 
 -12   5   7     2909.39     3147.69    477.95 o 
 -11   5   7     3354.18     3979.88   1073.67 o 
 -10   5   7      684.33      564.58    229.59 o 
  -9   5   7      329.64      286.55    205.45 o 
  -8   5   7     4648.05     4724.35    222.50 o 
  -7   5   7    10125.94     9909.82    272.84 o 
  -6   5   7     5966.92     5535.02    220.63 o 
  -5   5   7      797.22      741.61    134.05 o 
  -4   5   7     2610.95     2420.02    131.44 o 
  -3   5   7    15957.77    14641.25    225.24 o 
  -2   5   7    15938.06    15246.46    225.38 o 
  -1   5   7     7051.47     6823.33    161.86 o 
   0   5   7      454.39      426.23     97.69 o 
   1   5   7     7398.32     7372.78    192.87 o 
   2   5   7     6284.85     6350.04    233.01 o 
   3   5   7     5380.36     5623.20    248.55 o 
   4   5   7      602.81      416.69    146.32 o 
   6   5   7     2416.64     2326.29    331.45 o 
   7   5   7     3163.77     3633.50    394.19 o 
 -12   6   7       23.77     -317.01    360.61 o 
 -11   6   7     3026.14     3330.20    314.44 o 
 -10   6   7     4719.53     4797.61    320.41 o 
  -9   6   7     4860.12     5208.12    318.82 o 
  -8   6   7     3630.98     3481.92    206.80 o 
  -7   6   7      484.74      373.01    138.77 o 
  -6   6   7     7816.37     7270.66    233.99 o 
  -5   6   7    12802.10    12188.67    269.94 o 
  -4   6   7    11938.46    11354.46    222.22 o 
  -3   6   7     2405.35     2185.69    140.70 o 
  -2   6   7     2820.91     2756.06    142.51 o 
  -1   6   7    15623.88    15412.53    270.46 o 
   0   6   7    17437.12    16387.28    234.43 o 
   1   6   7     8081.00     7738.39    199.91 o 
   2   6   7      562.54      630.95    136.96 o 
   3   6   7     2958.27     3142.13    200.54 o 
   4   6   7     6378.00     6667.89    271.61 o 
   5   6   7     6908.66     7672.63    456.51 o 
   6   6   7     1695.99     1947.57    336.95 o 
 -11   7   7     1494.39     1490.31    273.32 o 
 -10   7   7      272.90      316.64    230.92 o 
  -9   7   7     1212.77     1132.33    248.51 o 
  -8   7   7      692.88      489.52    220.33 o 
  -7   7   7     3456.80     3531.74    208.85 o 
  -6   7   7      842.16      885.43    209.31 o 
  -5   7   7      419.45      374.97    130.52 o 
  -4   7   7     1812.14     1853.47    132.71 o 
  -3   7   7     5417.97     4975.06    169.38 o 
  -2   7   7     2981.96     2798.97    205.09 o 
  -1   7   7      447.26      393.70    110.20 o 
   0   7   7      719.83      668.22     98.80 o 
   1   7   7      134.44       37.15    120.56 o 
   2   7   7     3257.21     3278.83    198.55 o 
   3   7   7     1010.62     1055.82    219.82 o 
   4   7   7      404.23      118.48    151.99 o 
   5   7   7       24.46      183.31    164.03 o 
   6   7   7     1070.35     1361.08    208.84 o 
 -11   8   7     1336.32     1183.23    493.39 o 
 -10   8   7     7429.60     8283.63    642.74 o 
  -9   8   7     8791.33     8438.02    378.66 o 
  -8   8   7     2559.67     2212.45    262.52 o 
  -7   8   7       47.65     -204.79    136.52 o 
  -6   8   7     5143.32     4701.32    221.69 o 
  -5   8   7    16200.08    15754.62    370.95 o 
  -4   8   7    15885.35    15144.37    312.62 o 
  -3   8   7     3547.71     3427.41    153.70 o 
  -2   8   7     3016.08     3177.78    147.44 o 
  -1   8   7    16332.61    15750.47    249.71 o 
   0   8   7     9766.92     9273.58    201.40 o 
   1   8   7    10789.03    10266.21    234.59 o 
   2   8   7      123.47       63.60    133.80 o 
   3   8   7     1818.85     2060.94    287.71 o 
   4   8   7     5385.05     5605.79    371.18 o 
   5   8   7     4526.03     4738.12    270.59 o 
   6   8   7     1648.40     2153.77    343.03 o 
 -11   9   7      204.97      101.49    253.47 o 
 -10   9   7       13.52     -349.09    232.72 o 
  -9   9   7      253.69      438.00    234.97 o 
  -8   9   7      116.66       19.67    248.55 o 
  -7   9   7      141.33     -235.93    200.76 o 
  -6   9   7      499.79      594.39    210.40 o 
  -5   9   7      403.59      399.20    140.77 o 
  -4   9   7        2.44      -49.19    112.49 o 
  -3   9   7      646.80      705.92    264.62 o 
  -2   9   7      115.85      -20.65    101.41 o 
  -1   9   7       51.85      100.60     99.30 o 
   0   9   7      245.74      163.45    101.25 o 
   1   9   7      525.52      409.05    115.69 o 
   2   9   7      516.46      420.34    150.33 o 
   3   9   7      257.78      417.26    159.62 o 
   4   9   7       12.79     -147.25    150.05 o 
   5   9   7       16.42     -239.18    159.46 o 
 -10  10   7     3408.59     4103.10    332.68 o 
  -9  10   7     6227.44     5919.28    355.51 o 
  -8  10   7      890.87      685.13    238.56 o 
  -7  10   7       41.39     -174.30    203.80 o 
  -6  10   7     2728.53     3037.19    200.02 o 
  -5  10   7    12139.24    11560.05    287.74 o 
  -4  10   7     9338.94     8914.25    365.28 o 
  -3  10   7     1738.35     1502.06    139.79 o 
  -2  10   7     3602.87     3751.36    166.37 o 
  -1  10   7     5423.68     5198.29    185.77 o 
   0  10   7    13095.33    12543.85    312.19 o 
   1  10   7     5644.26     5413.34    202.23 o 
   2  10   7      162.32     -164.30    143.14 o 
   3  10   7     2668.54     3003.20    225.68 o 
   4  10   7     5197.59     5411.79    276.12 o 
   5  10   7     3746.47     3688.23    273.38 o 
 -10  11   7       58.13      503.38    489.60 o 
  -9  11   7        5.08     -113.76    235.16 o 
  -8  11   7       32.32      121.99    298.79 o 
  -7  11   7       42.92       59.45    224.45 o 
  -6  11   7      115.14      199.48    155.80 o 
  -5  11   7       12.87     -210.37    140.25 o 
  -4  11   7      348.78      379.55    147.22 o 
  -3  11   7      375.48      394.98    142.37 o 
  -2  11   7       73.82      101.86    115.04 o 
  -1  11   7       10.45       18.46    113.85 o 
   0  11   7      250.50      289.42    129.86 o 
   1  11   7      121.65       -7.70    125.07 o 
   2  11   7       48.70       99.88    159.77 o 
   3  11   7      526.32      674.67    184.16 o 
   4  11   7        3.62     -247.92    165.28 o 
  -9  12   7     3160.72     3216.00    452.72 o 
  -8  12   7      424.39      456.03    250.13 o 
  -7  12   7      117.19      312.04    620.73 o 
  -6  12   7     2910.38     2832.57    237.92 o 
  -5  12   7     9185.28     8891.47    277.66 o 
  -4  12   7     7160.46     7039.48    254.22 o 
  -3  12   7     1350.28     1422.78    150.39 o 
  -2  12   7      245.68      180.12    129.29 o 
  -1  12   7     7408.34     6941.12    357.45 o 
   0  12   7     7751.40     7717.46    330.20 o 
   1  12   7     4038.17     3907.73    201.23 o 
   2  12   7       27.01      -22.77    171.74 o 
   3  12   7     1933.69     1999.20    253.41 o 
   4  12   7     3111.26     3087.09    261.27 o 
  -8  13   7      201.64       78.60    241.31 o 
  -7  13   7      720.67      474.88    443.43 o 
  -6  13   7      891.12     1326.88    257.19 o 
  -5  13   7      190.62      139.04    160.57 o 
  -4  13   7      225.36      298.87    158.08 o 
  -3  13   7     1156.67     1130.00    152.09 o 
  -2  13   7     1646.48     1647.40    157.75 o 
  -1  13   7      548.79      532.21    152.29 o 
   0  13   7      222.00      294.46    145.43 o 
   1  13   7      516.52      438.52    157.97 o 
   2  13   7      653.43      917.22    254.27 o 
   3  13   7      756.18      228.61    194.09 o 
  -7  14   7        8.85      172.17    253.12 o 
  -6  14   7     1257.14     1091.08    260.09 o 
  -5  14   7     5604.09     5339.29    308.54 o 
  -4  14   7     4440.23     4610.07    515.85 o 
  -3  14   7      764.88      751.64    155.32 o 
  -2  14   7      149.94     -129.73    132.01 o 
  -1  14   7     2652.06     2637.77    201.05 o 
   0  14   7     3415.59     3444.27    214.34 o 
   1  14   7     1970.98     1999.95    187.35 o 
   2  14   7      182.54      -44.70    188.96 o 
  -6  15   7      720.95     1344.41    629.52 o 
  -5  15   7       89.72      -93.74    221.39 o 
  -4  15   7      802.95      687.43    406.06 o 
  -3  15   7     3996.60     4304.88    241.98 o 
  -2  15   7     2440.99     2310.96    206.27 o 
  -1  15   7      506.91      600.01    169.52 o 
   0  15   7       35.78     -282.58    283.28 o 
   1  15   7      977.51      987.73    277.77 o 
  -4  16   7      578.49      664.45    193.75 o 
  -3  16   7       15.92       10.78    171.53 o 
  -2  16   7      308.80       54.68    171.41 o 
  -1  16   7      773.10      699.93    224.47 o 
 -11   0   8    11894.62    12002.04    583.86 o 
 -10   0   8    10295.71    10863.11    361.06 o 
  -9   0   8      247.74      413.78    182.74 o 
  -8   0   8     5626.57     5407.55    282.29 o 
  -7   0   8    14175.23    14283.17    371.24 o 
  -6   0   8    12338.31    12675.69    341.34 o 
  -5   0   8    24875.71    25653.31    675.76 o 
  -4   0   8      363.99      491.78    133.14 o 
  -3   0   8     6128.97     5899.62    180.24 o 
  -2   0   8    26681.05    26887.81    315.08 o 
  -1   0   8    25928.58    26243.13    398.93 o 
   0   0   8     9634.46    10160.39    253.44 o 
   1   0   8       16.42      233.54    152.50 o 
   2   0   8    10856.57    10569.33    362.32 o 
   3   0   8     8447.11     8716.28    430.07 o 
   4   0   8    20242.11    22185.33    680.91 o 
   5   0   8      944.74     1281.20    298.29 o 
   6   0   8      405.86      209.67    275.85 o 
 -12   1   8      230.41     -354.89    327.59 o 
 -11   1   8       17.46     -427.28    284.85 o 
 -10   1   8      339.99      466.25    162.41 o 
  -9   1   8      731.13      634.96    155.84 o 
  -8   1   8      444.86      352.27    146.77 o 
  -7   1   8       55.93     -208.77    139.18 o 
  -6   1   8      482.82      651.41    192.78 o 
  -5   1   8      123.87      318.13    121.58 o 
  -4   1   8     3153.43     3025.38    137.56 o 
  -3   1   8     1666.61     1922.84     90.84 o 
  -2   1   8      353.96      390.29     67.13 o 
  -1   1   8       50.01       79.77     69.80 o 
   0   1   8      434.90      550.06     96.70 o 
   1   1   8      861.27      805.29    100.74 o 
   2   1   8      638.20      378.62    144.71 o 
   3   1   8      280.15      169.03    138.71 o 
   4   1   8       80.05      147.50    155.48 o 
   5   1   8      342.30      327.74    175.36 o 
   6   1   8      173.65      249.78    194.09 o 
 -12   2   8     3028.11     2798.23    448.93 o 
 -11   2   8     6433.83     6841.02    337.51 o 
 -10   2   8    10213.17     9864.51    357.88 o 
  -9   2   8     1153.93     1200.16    168.55 o 
  -8   2   8     4131.66     4120.09    212.55 o 
  -7   2   8     9146.22     9100.69    266.27 o 
  -6   2   8    31241.34    33325.66    454.89 o 
  -5   2   8    14704.97    14638.04    288.75 o 
  -4   2   8      472.37      561.15     95.13 o 
  -3   2   8     4308.17     3970.53    155.07 o 
  -2   2   8    25208.53    25084.68    283.78 o 
  -1   2   8    31198.22    31747.80    278.51 o 
   0   2   8     7399.43     7648.88    191.21 o 
   1   2   8      656.47      778.89     90.28 o 
   2   2   8     8393.69     8695.61    273.06 o 
   3   2   8    15338.46    17464.34    375.71 o 
   4   2   8     5587.82     6269.89    300.55 o 
   5   2   8     1533.07     1919.57    229.69 o 
   6   2   8      467.50      497.34    203.08 o 
 -12   3   8      324.39      243.12    362.75 o 
 -11   3   8       19.39      204.46    212.02 o 
 -10   3   8      985.65      833.27    214.67 o 
  -9   3   8     4699.00     4726.41    230.06 o 
  -8   3   8     2789.63     3102.31    198.25 o 
  -7   3   8     1491.71     1804.70    177.03 o 
  -6   3   8      254.63      238.90    138.45 o 
  -5   3   8     1627.83     2021.96    159.03 o 
  -4   3   8     4857.06     5099.79    164.38 o 
  -3   3   8     6329.65     5852.17    159.68 o 
  -2   3   8      139.25       68.72     81.50 o 
  -1   3   8      310.99      263.10    106.45 o 
   0   3   8     2042.76     2258.02    196.65 o 
   1   3   8     3120.83     3446.95    194.64 o 
   2   3   8     6181.57     6394.04    237.75 o 
   3   3   8       31.61       50.92    176.73 o 
   5   3   8      660.42      707.78    245.41 o 
   6   3   8     2388.29     2635.58    360.75 o 
 -12   4   8     1991.36     1896.36    407.20 o 
 -11   4   8     3467.12     3799.77    389.41 o 
 -10   4   8     3956.67     4675.92    449.08 o 
  -9   4   8     1675.56     1714.50    298.84 o 
  -8   4   8      553.11      253.17    153.79 o 
  -7   4   8    11278.69    11092.65    291.53 o 
  -6   4   8    12740.44    13300.27    302.55 o 
  -5   4   8     4130.85     4059.05    194.88 o 
  -4   4   8      196.33      205.00     97.49 o 
  -3   4   8     4544.48     4421.11    193.20 o 
  -2   4   8    13920.86    13528.55    220.12 o 
  -1   4   8    16451.19    16072.33    233.25 o 
   0   4   8     6945.29     6921.11    286.65 o 
   1   4   8      871.62      783.17    109.05 o 
   2   4   8     5584.80     5618.35    407.20 o 
   3   4   8     8776.02     8526.98    460.30 o 
   4   4   8     4627.45     5486.84    382.04 o 
   5   4   8      467.19      437.64    226.83 o 
   6   4   8      437.59      423.06    245.98 o 
 -12   5   8     1053.84     1128.98    387.62 o 
 -11   5   8        8.19     -109.61    219.41 o 
 -10   5   8     1367.10     1510.44    251.02 o 
  -9   5   8     3143.73     3600.06    327.09 o 
  -8   5   8    13481.55    13083.15    311.37 o 
  -7   5   8     2034.46     1879.47    180.07 o 
  -6   5   8       95.34        6.46    135.82 o 
  -5   5   8     3018.04     3058.66    263.88 o 
  -4   5   8    13103.95    12210.72    224.63 o 
  -3   5   8    10967.05    10811.26    266.68 o 
  -2   5   8     1287.05     1222.01    108.67 o 
  -1   5   8      619.00      804.51    102.79 o 
   0   5   8     5379.38     4980.63    331.85 o 
   1   5   8    13667.57    13803.46    318.52 o 
   2   5   8     2315.48     2194.43    179.87 o 
   3   5   8        9.44     -143.86    129.15 o 
   4   5   8     1251.25     1493.45    273.42 o 
   5   5   8     2657.84     2901.02    238.49 o 
   6   5   8     2111.35     2568.60    242.69 o 
 -11   6   8     1323.58     1524.51    265.74 o 
 -10   6   8     2449.15     2562.47    321.37 o 
  -9   6   8      418.47      290.81    220.52 o 
  -8   6   8      208.15        7.60    148.24 o 
  -7   6   8     4626.41     4598.13    222.83 o 
  -6   6   8     5169.57     4947.25    216.68 o 
  -5   6   8      724.45      832.42    145.33 o 
  -4   6   8        6.43       54.28    101.65 o 
  -3   6   8     1569.20     1485.47    120.40 o 
  -2   6   8     8470.50     7812.25    238.38 o 
  -1   6   8     7042.50     6629.09    203.57 o 
   0   6   8     1173.75     1075.97    123.49 o 
   1   6   8      863.91      767.42    145.52 o 
   2   6   8     2387.62     2210.02    184.99 o 
   3   6   8     5366.51     5023.07    255.06 o 
   4   6   8     2759.14     2931.88    227.49 o 
   5   6   8      205.44      161.36    236.26 o 
 -11   7   8       70.57      115.45    228.26 o 
 -10   7   8     1392.25     1528.39    261.52 o 
  -9   7   8     8184.30     8134.31    366.21 o 
  -8   7   8     4758.31     5373.30    247.14 o 
  -7   7   8     1111.16     1353.72    170.66 o 
  -6   7   8      920.31     1246.56    263.46 o 
  -5   7   8     5668.80     5028.60    217.22 o 
  -4   7   8    15650.93    15063.60    262.43 o 
  -3   7   8    12713.52    11890.25    272.27 o 
  -2   7   8     1172.34     1112.21    176.01 o 
  -1   7   8     2185.78     2024.78    128.56 o 
   0   7   8    10673.55     9897.08    206.44 o 
   1   7   8    11264.47    10291.83    292.65 o 
   2   7   8     7375.59     7046.57    272.73 o 
   3   7   8      141.07      148.27    150.82 o 
   4   7   8     1287.68      996.60    222.25 o 
   5   7   8     4307.97     4594.69    414.49 o 
 -11   8   8      270.41      561.71    247.74 o 
 -10   8   8      123.50      320.65    446.36 o 
  -9   8   8      689.61      461.81    238.74 o 
  -8   8   8        4.08     -119.66    211.27 o 
  -7   8   8     3571.96     3248.71    211.56 o 
  -6   8   8     3313.23     3344.23    205.05 o 
  -5   8   8      484.51      440.62    144.41 o 
  -4   8   8       91.03     -121.98    133.81 o 
  -3   8   8      236.52      204.94    134.66 o 
  -2   8   8      942.06      875.81    116.29 o 
  -1   8   8      923.58     1088.76    120.58 o 
   0   8   8     1693.79     1585.43    139.74 o 
   1   8   8        6.75     -187.44    124.96 o 
   2   8   8      817.34      800.71    165.26 o 
   3   8   8     1651.23     1993.06    205.59 o 
   4   8   8      412.90      206.60    168.98 o 
   5   8   8       13.95      189.81    260.27 o 
 -10   9   8     2064.04     2943.81    766.73 o 
  -9   9   8     6596.40     6662.01    842.77 o 
  -8   9   8     6504.24     6333.75   1230.75 o 
  -7   9   8      646.36      325.12    242.98 o 
  -6   9   8      615.82      636.97    222.12 o 
  -5   9   8     5752.70     4957.38    296.39 o 
  -4   9   8    15669.92    15375.92    314.66 o 
  -3   9   8     8597.67     8171.25    298.92 o 
  -2   9   8     1593.79     1408.30    133.54 o 
  -1   9   8      549.05      722.08    126.50 o 
   0   9   8     9714.29     9005.65    237.14 o 
   1   9   8    12059.97    11783.82    331.70 o 
   2   9   8     4946.57     4741.64    250.84 o 
   3   9   8      305.02      276.77    164.31 o 
   4   9   8     1735.27     1628.63    220.60 o 
 -10  10   8        1.03      -28.43    348.74 o 
  -9  10   8      198.86      121.09    248.09 o 
  -8  10   8      230.35      -59.62    228.61 o 
  -7  10   8       93.87     -216.36    154.79 o 
  -6  10   8      327.52      180.16    158.92 o 
  -5  10   8       68.32      165.46    149.15 o 
  -4  10   8       94.70      190.18    128.12 o 
  -3  10   8      221.39      -42.62    115.55 o 
  -2  10   8      147.38      119.10    113.97 o 
  -1  10   8       27.45      110.46    112.21 o 
   0  10   8        2.27     -175.10    116.73 o 
   1  10   8       93.92       28.58    150.36 o 
   2  10   8       38.35     -218.30    145.53 o 
   3  10   8       40.09       58.32    166.52 o 
   4  10   8      176.88      340.12    185.23 o 
  -9  11   8     5469.32     5767.19   1256.76 o 
  -8  11   8     9325.04     9606.69   1069.95 o 
  -7  11   8     2614.07     2582.75    465.87 o 
  -6  11   8        7.63       81.12    160.06 o 
  -5  11   8     4902.23     4856.32    402.89 o 
  -4  11   8     8532.48     8222.89    235.31 o 
  -3  11   8     8453.81     7678.54    224.05 o 
  -2  11   8     3219.55     3017.89    196.09 o 
  -1  11   8      872.66      928.79    153.40 o 
   0  11   8     7296.24     6912.18    413.91 o 
   1  11   8     8468.29     8273.30    309.70 o 
   2  11   8     2811.38     3207.76    293.43 o 
   3  11   8      130.15      -30.47    169.70 o 
  -9  12   8       79.78        7.51    252.81 o 
  -8  12   8      570.07      763.11    265.21 o 
  -7  12   8      730.39      842.08    261.12 o 
  -6  12   8     1113.53     1117.61    188.67 o 
  -5  12   8       68.69       41.36    156.02 o 
  -4  12   8        0.53       36.46    155.17 o 
  -3  12   8      172.03      116.43    135.93 o 
  -2  12   8     1077.47      881.15    147.72 o 
  -1  12   8      476.31      549.69    151.03 o 
   0  12   8      240.35      -34.64    138.49 o 
   1  12   8       11.15      167.26    173.68 o 
   2  12   8      333.16      167.73    270.49 o 
   3  12   8     1412.91     1147.16    211.46 o 
  -8  13   8     3652.68     4056.79    348.76 o 
  -7  13   8      838.40     1344.22    280.57 o 
  -6  13   8       19.27     -169.11    165.92 o 
  -5  13   8     1358.40     1365.33    196.80 o 
  -4  13   8     3467.05     3558.21    233.24 o 
  -3  13   8     3158.67     3053.66    191.63 o 
  -2  13   8     1053.32      839.35    155.75 o 
  -1  13   8      888.24      606.87    168.41 o 
   0  13   8     4348.90     4416.54    221.92 o 
   1  13   8     3029.02     3213.16    592.15 o 
   2  13   8     1518.98     1560.29    225.10 o 
  -7  14   8     1577.26     2043.05    304.96 o 
  -6  14   8     1712.03     2002.07    499.10 o 
  -5  14   8      605.18      669.88    187.71 o 
  -4  14   8      182.42      -28.50    170.01 o 
  -3  14   8      394.93      280.02    150.28 o 
  -2  14   8     1684.09     1915.37    196.31 o 
  -1  14   8     1944.48     2094.91    191.99 o 
   0  14   8      249.41      181.37    158.09 o 
   1  14   8       88.79       15.61    289.93 o 
  -5  15   8      707.54      618.95    263.63 o 
  -4  15   8     1694.03     1861.14    273.50 o 
  -3  15   8     1619.63     1776.44    186.62 o 
  -2  15   8      453.67      -49.62    181.10 o 
  -1  15   8      257.04        3.67    160.17 o 
 -11   1   9     6642.37     7638.61    460.94 o 
 -10   1   9     8329.56     9621.60    498.39 o 
  -9   1   9     7623.73     8097.97    267.58 o 
  -8   1   9     3107.52     2960.73    243.80 o 
  -7   1   9      302.12      420.26    153.19 o 
  -6   1   9    18355.60    18838.50    708.78 o 
  -5   1   9    23494.03    24524.18    376.66 o 
  -4   1   9     4746.09     5054.99    198.39 o 
  -3   1   9       42.07      -53.20    111.64 o 
  -2   1   9     3636.95     3532.41    140.10 o 
  -1   1   9    20522.96    20560.39    312.83 o 
   0   1   9    17513.73    17585.59    244.03 o 
   1   1   9     4645.95     4896.88    175.69 o 
   3   1   9     7577.11     8255.20    436.93 o 
   4   1   9    13089.98    14370.06    581.43 o 
   5   1   9     5344.02     5736.67    454.51 o 
 -11   2   9      572.27      239.66    209.03 o 
 -10   2   9       21.76      -82.76    149.98 o 
  -9   2   9      300.16      332.79    155.88 o 
  -8   2   9      477.47      564.85    162.28 o 
  -7   2   9     1628.75     2038.90    217.97 o 
  -6   2   9      207.67      127.99    140.03 o 
  -5   2   9      690.30      616.56    139.87 o 
  -4   2   9       48.76      121.80     97.10 o 
  -3   2   9      356.84      388.93     97.43 o 
  -2   2   9      144.02      138.26     88.95 o 
  -1   2   9       19.13      -46.62     96.41 o 
   0   2   9       16.85       59.47     98.81 o 
   1   2   9     1098.54     1130.11    120.36 o 
   2   2   9     3865.68     3932.49    215.58 o 
   4   2   9      104.52      511.39    230.40 o 
   5   2   9      496.75      129.49    236.97 o 
 -12   3   9       43.50      369.61    333.02 o 
 -11   3   9     2346.39     2544.30    258.32 o 
 -10   3   9     5095.80     5143.68    358.75 o 
  -9   3   9     6135.63     6129.67    250.71 o 
  -8   3   9     3274.08     3333.79    211.54 o 
  -7   3   9     4246.56     4222.06    219.97 o 
  -6   3   9    16135.14    15977.90    491.74 o 
  -5   3   9    25257.85    26138.12    401.82 o 
  -4   3   9     3982.10     4184.16    164.31 o 
  -3   3   9      490.23      536.97    101.32 o 
  -2   3   9     1565.63     1639.14    115.81 o 
  -1   3   9    17953.69    17037.63    248.94 o 
   0   3   9    15335.61    15575.39    277.33 o 
   1   3   9     5276.82     5361.45    291.79 o 
   2   3   9        8.23     -125.85    160.58 o 
   3   3   9     2966.69     3306.34    326.59 o 
   4   3   9     5785.17     6118.32    298.22 o 
   5   3   9     3769.81     4461.76    402.34 o 
 -12   4   9     1463.61     1742.86    393.34 o 
 -11   4   9      789.51      823.67    228.21 o 
 -10   4   9      268.24      325.31    213.75 o 
  -9   4   9      844.22      631.49    226.73 o 
  -8   4   9     8059.23     8339.64    278.54 o 
  -7   4   9     5889.66     5509.03    246.99 o 
  -6   4   9      392.65      749.61    155.68 o 
  -5   4   9     3695.65     3750.93    219.67 o 
  -4   4   9     2913.69     2741.94    147.61 o 
  -3   4   9     8411.74     8152.32    244.98 o 
  -2   4   9     4948.02     4867.80    162.43 o 
  -1   4   9     1253.46     1165.91    159.26 o 
   0   4   9      556.13      612.14    112.58 o 
   1   4   9     9028.39     8426.31    268.28 o 
   2   4   9     3878.55     3689.50    220.16 o 
   3   4   9     2059.99     2339.29    203.92 o 
   4   4   9       20.60      -82.75    210.10 o 
   5   4   9       77.37      325.32    163.32 o 
 -11   5   9     2079.75     2271.49    268.78 o 
 -10   5   9     3972.54     4961.65    319.73 o 
  -9   5   9     3760.93     4339.74    355.86 o 
  -8   5   9      310.82      389.89    262.74 o 
  -7   5   9     1358.70     1223.18    174.48 o 
  -6   5   9    11816.43    12010.68    302.54 o 
  -5   5   9    13213.37    13414.00    303.31 o 
  -4   5   9     9178.06     9353.69    213.52 o 
  -3   5   9      125.61      115.21    102.79 o 
  -2   5   9     2835.96     3061.97    144.77 o 
  -1   5   9     6843.91     6240.53    175.56 o 
   0   5   9     8098.01     7789.23    266.79 o 
   1   5   9     3661.73     3705.08    219.50 o 
   2   5   9       82.34       94.04    135.82 o 
   3   5   9     3288.24     3277.04    228.86 o 
   4   5   9     3467.23     4135.75    381.90 o 
   5   5   9     2838.06     2740.43    235.46 o 
 -11   6   9     1674.10     1975.19    273.07 o 
 -10   6   9       15.86      142.97    215.59 o 
  -9   6   9     2549.97     2547.72    212.51 o 
  -8   6   9     7356.72     7184.99    307.40 o 
  -7   6   9    12035.67    12110.77    309.51 o 
  -6   6   9     1147.10      843.08    159.89 o 
  -5   6   9     1722.01     1768.68    170.10 o 
  -4   6   9     4678.44     4614.16    178.58 o 
  -3   6   9    13816.59    13373.20    243.83 o 
  -2   6   9     9374.14     8752.86    204.48 o 
  -1   6   9     3078.32     3210.86    171.31 o 
   0   6   9      167.80       77.24    109.74 o 
   1   6   9     6334.83     6178.38    253.06 o 
   2   6   9     6277.35     6043.11    265.20 o 
   3   6   9     2592.69     2459.57    218.62 o 
   4   6   9      224.38      347.31    247.84 o 
 -11   7   9      922.86     1110.06    296.65 o 
 -10   7   9     1127.97     1596.04    269.05 o 
  -9   7   9     2003.92     2016.54    301.79 o 
  -8   7   9       33.07      111.34    164.09 o 
  -7   7   9       16.30     -220.61    147.07 o 
  -6   7   9      561.76      769.08    162.38 o 
  -5   7   9     2401.07     2884.94    195.57 o 
  -4   7   9     2232.95     2461.06    242.51 o 
  -3   7   9       76.39      152.79    107.26 o 
  -2   7   9     1029.73     1134.43    148.33 o 
  -1   7   9      635.28      678.26    149.44 o 
   0   7   9     3069.13     3196.82    225.20 o 
   1   7   9     1208.56     1363.69    175.18 o 
   2   7   9       29.26     -184.59    138.79 o 
   3   7   9     1714.52     1923.40    209.88 o 
   4   7   9     1355.99     1034.79    297.86 o 
 -10   8   9       58.85      194.60    314.44 o 
  -9   8   9     2546.11     2446.10    290.88 o 
  -8   8   9     7503.98     8336.55    404.86 o 
  -7   8   9    11533.71    11553.95    475.68 o 
  -6   8   9     4496.08     4246.79    230.82 o 
  -5   8   9       11.56     -114.93    140.64 o 
  -4   8   9     7640.99     6872.67    207.97 o 
  -3   8   9    10326.33     9767.85    267.94 o 
  -2   8   9     9943.36     9130.16    217.00 o 
  -1   8   9     1905.89     1937.80    140.62 o 
   0   8   9      730.56      736.29    170.82 o 
   1   8   9     5648.88     5582.44    260.99 o 
   2   8   9     8518.08     8276.23    305.60 o 
   3   8   9     3903.76     4050.79    296.07 o 
   4   8   9      443.06      304.77    188.18 o 
 -10   9   9      176.10      225.48    247.43 o 
  -9   9   9      205.43      379.14    254.64 o 
  -8   9   9      491.86      523.90    179.84 o 
  -7   9   9       28.70       50.83    160.18 o 
  -6   9   9       20.59     -166.56    208.52 o 
  -5   9   9       23.49     -179.74    195.51 o 
  -4   9   9       96.79      175.91    128.48 o 
  -3   9   9        8.66     -111.51    115.01 o 
  -2   9   9      327.83      287.07    121.27 o 
  -1   9   9      152.58       48.06    110.68 o 
   0   9   9      439.07      516.09    135.55 o 
   1   9   9      281.49       63.45    152.44 o 
   2   9   9      178.96       -6.33    163.17 o 
   3   9   9       19.62       -3.78    167.12 o 
  -9  10   9     1507.52     1842.37    295.17 o 
  -8  10   9     4614.12     4949.78    743.22 o 
  -7  10   9     7940.18     7741.15    281.73 o 
  -6  10   9     2200.50     2513.20    307.09 o 
  -5  10   9      466.89      679.70    170.10 o 
  -4  10   9     5161.04     4848.27    204.94 o 
  -3  10   9     8795.27     8348.24    230.57 o 
  -2  10   9     5591.46     5216.17    197.58 o 
  -1  10   9     1270.58     1165.17    155.94 o 
   0  10   9     1285.50     1315.74    158.93 o 
   1  10   9     6481.92     6255.75    618.52 o 
   2  10   9     6423.38     6337.12    401.48 o 
   3  10   9     2877.51     2637.45    246.37 o 
  -9  11   9      193.63      -63.15    253.92 o 
  -8  11   9        7.86      -84.73    269.42 o 
  -7  11   9       62.24       83.72    181.66 o 
  -6  11   9      239.72      123.70    171.87 o 
  -5  11   9       67.18       20.82    195.81 o 
  -4  11   9       82.80        7.94    137.59 o 
  -3  11   9       11.35      106.80    135.44 o 
  -2  11   9       17.26     -183.35    122.23 o 
  -1  11   9      162.10      -54.31    139.31 o 
   0  11   9      235.32      105.17    137.87 o 
   1  11   9       73.91     -189.89    163.92 o 
   2  11   9        1.95     -250.62    167.08 o 
  -8  12   9     3229.93     3566.73    480.45 o 
  -7  12   9     3402.90     3920.96    342.13 o 
  -6  12   9     1790.57     1742.88    209.31 o 
  -5  12   9      124.07      303.91    173.66 o 
  -4  12   9     3815.84     3858.57    202.79 o 
  -3  12   9     5808.00     5442.45    246.36 o 
  -2  12   9     3925.41     3690.40    219.39 o 
  -1  12   9      518.36      281.53    160.40 o 
   0  12   9      495.51      410.96    154.94 o 
   1  12   9     3333.96     2888.76    339.74 o 
  -7  13   9      471.28      485.63    269.13 o 
  -6  13   9      509.84      584.72    260.34 o 
  -5  13   9     1099.31      838.01    224.84 o 
  -4  13   9      144.20      250.78    175.74 o 
  -3  13   9        4.14      102.65    191.69 o 
  -2  13   9      832.58      472.31    226.67 o 
  -1  13   9     1168.55     1289.37    184.38 o 
   0  13   9      974.56      731.43    167.02 o 
  -5  14   9       21.04        3.39    186.05 o 
  -4  14   9     1682.45     1612.72    214.66 o 
  -3  14   9     3155.00     3436.05    277.47 o 
  -2  14   9     1746.60     1506.27    200.33 o 
 -11   0  10      116.19      512.11    269.56 o 
 -10   0  10     4961.17     5104.94    419.49 o 
  -9   0  10     6195.50     6927.12    463.08 o 
  -8   0  10     6320.83     6780.33    451.79 o 
  -7   0  10     3691.98     4266.24    414.20 o 
  -6   0  10     3066.07     2736.77    359.75 o 
  -5   0  10    17318.06    18393.61    641.60 o 
  -4   0  10    39540.49    40645.68    925.31 o 
  -3   0  10    13298.19    13039.69    525.83 o 
  -2   0  10       68.54     -274.28    203.53 o 
  -1   0  10     4233.72     4119.31    330.88 o 
   0   0  10    10171.00     9815.54    414.63 o 
   1   0  10    13597.08    13269.23    457.80 o 
   2   0  10    12368.52    12257.88    456.80 o 
 -11   1  10      101.81       17.29    254.27 o 
 -10   1  10       15.95     -218.78    239.33 o 
  -9   1  10      223.75      615.49    206.21 o 
  -8   1  10      426.08      167.12    200.15 o 
  -7   1  10      142.26      147.87    187.46 o 
  -6   1  10     2684.34     2687.66    249.21 o 
  -5   1  10        5.24      -23.41    375.83 o 
  -4   1  10      500.20      714.70    193.03 o 
  -3   1  10     3091.53     3595.03    245.73 o 
  -2   1  10     2883.74     2965.34    218.79 o 
  -1   1  10      311.01      417.67    152.41 o 
   0   1  10      448.82      453.64    116.01 o 
   1   1  10        2.61     -145.71     97.14 o 
   2   1  10      299.45      356.32    197.53 o 
   3   1  10      341.13      449.94    205.96 o 
 -11   2  10      474.37      924.60    301.58 o 
 -10   2  10     4528.06     4992.12    301.22 o 
  -9   2  10     8756.23     9495.91    365.76 o 
  -8   2  10    11718.02    12130.61    395.71 o 
  -7   2  10      451.57      440.51    192.95 o 
  -6   2  10     2207.18     2580.98    249.86 o 
  -5   2  10    11421.52    12063.43    316.62 o 
  -4   2  10    26044.04    27122.70    409.40 o 
  -3   2  10     6339.81     6466.63    224.33 o 
  -2   2  10      243.51      273.46    121.56 o 
  -1   2  10     5041.56     4888.89    192.62 o 
   0   2  10    11885.10    11710.65    255.09 o 
   1   2  10    10164.78     9704.10    293.22 o 
   2   2  10     3119.21     3212.44    302.15 o 
   3   2  10        9.90     -160.11    134.14 o 
   4   2  10     4522.50     4592.52    266.64 o 
 -11   3  10     1077.65     1433.85    319.59 o 
 -10   3  10      812.42     1495.73    257.84 o 
  -9   3  10       18.25     -235.08    156.72 o 
  -8   3  10     1706.50     1973.40    199.78 o 
  -7   3  10      920.70     1064.44    250.18 o 
  -6   3  10     2028.09     2579.83    194.51 o 
  -5   3  10     3786.59     3967.23    209.90 o 
  -4   3  10      486.08      419.73    136.08 o 
  -3   3  10     5894.34     5687.83    188.93 o 
  -2   3  10     6071.79     5999.39    181.25 o 
  -1   3  10     2928.55     3143.28    170.50 o 
   0   3  10     1402.62     1552.30    143.39 o 
   1   3  10      196.53      -97.91    180.80 o 
   2   3  10     1296.51     1564.06    177.11 o 
   3   3  10      884.33      858.71    239.40 o 
   4   3  10     1696.79     1774.29    201.69 o 
 -11   4  10      148.53      166.91    201.13 o 
 -10   4  10     3659.30     3972.10    236.78 o 
  -9   4  10     8134.08     8977.09    354.91 o 
  -8   4  10     5629.69     6055.76    271.07 o 
  -7   4  10     1417.85     1779.00    216.99 o 
  -6   4  10      201.80      351.64    150.71 o 
  -5   4  10     7274.91     7425.03    252.87 o 
  -4   4  10     6365.82     6570.67    195.04 o 
  -3   4  10     5307.02     5129.39    178.63 o 
  -2   4  10       71.17       30.87     99.34 o 
  -1   4  10     2448.49     2117.09    158.90 o 
   0   4  10     5656.58     5100.73    246.25 o 
   1   4  10     5841.12     5850.99    334.74 o 
   2   4  10     1723.11     1812.49    251.55 o 
   3   4  10       34.85     -272.42    195.38 o 
   4   4  10     2735.19     2607.20    224.74 o 
 -11   5  10     2950.36     3705.35    302.48 o 
 -10   5  10     3820.41     3695.43    306.12 o 
  -9   5  10       63.51     -172.94    159.90 o 
  -8   5  10     2551.84     2710.40    216.33 o 
  -7   5  10     3660.25     4372.03    276.92 o 
  -6   5  10     6645.75     7357.37    265.95 o 
  -5   5  10     3204.05     3364.97    169.86 o 
  -4   5  10       32.48       72.49    112.03 o 
  -3   5  10     3025.07     3252.59    160.75 o 
  -2   5  10     7969.93     7620.74    202.57 o 
  -1   5  10     2090.72     2231.08    141.27 o 
   0   5  10       63.44      -65.98    131.91 o 
   1   5  10      575.15      588.29    155.66 o 
   2   5  10     3425.97     3570.32    232.04 o 
   3   5  10     3325.93     3089.37    336.74 o 
 -11   6  10       14.96      340.51    233.08 o 
 -10   6  10     1167.17     1175.02    256.68 o 
  -9   6  10     1816.86     2033.21    242.37 o 
  -8   6  10     1907.63     2010.40    202.85 o 
  -7   6  10     1173.89      857.62    175.05 o 
  -6   6  10       22.71       62.30    178.01 o 
  -5   6  10     3068.18     3124.08    243.49 o 
  -4   6  10    10715.81     9742.46    230.98 o 
  -3   6  10     1515.83     1502.98    159.08 o 
  -2   6  10      264.86      288.99    113.02 o 
  -1   6  10      275.41      338.05    129.71 o 
   0   6  10     2296.66     1921.47    187.72 o 
   1   6  10     3761.61     4007.29    262.70 o 
   2   6  10      972.03      671.98    173.65 o 
   3   6  10       31.53     -223.62    149.08 o 
 -10   7  10     1680.95     2187.94    285.34 o 
  -9   7  10        8.44     -237.80    158.53 o 
  -8   7  10     2751.40     2759.10    220.39 o 
  -7   7  10     5986.20     6089.81    267.64 o 
  -6   7  10     9512.24     9206.43    421.42 o 
  -5   7  10     3873.42     3790.89    185.57 o 
  -4   7  10      166.67      -42.65    118.98 o 
  -3   7  10     7840.31     7622.62    215.42 o 
  -2   7  10     7974.68     7694.77    247.81 o 
  -1   7  10     3544.21     3760.28    166.99 o 
   0   7  10      553.49      284.56    173.94 o 
   1   7  10      604.81      703.08    166.94 o 
   2   7  10     4682.44     4919.33    266.39 o 
   3   7  10     5082.17     5244.23    293.36 o 
 -10   8  10      349.97      550.40    254.99 o 
  -9   8  10      757.69      523.53    254.37 o 
  -8   8  10       68.56      175.78    177.06 o 
  -7   8  10      100.49     -198.50    158.54 o 
  -6   8  10      118.14      102.93    163.23 o 
  -5   8  10     2154.09     2096.94    195.95 o 
  -4   8  10      966.30      879.19    140.31 o 
  -3   8  10      946.66      789.27    161.37 o 
  -2   8  10       12.79      -77.68    111.76 o 
  -1   8  10      276.40      195.78    131.48 o 
   0   8  10     1177.63      985.83    177.92 o 
   1   8  10      888.26      570.91    182.66 o 
   2   8  10      261.43     -126.02    159.71 o 
  -9   9  10       39.57      262.03    398.55 o 
  -8   9  10     1792.13     1504.22    200.20 o 
  -7   9  10     5940.55     6130.04    475.22 o 
  -6   9  10    10078.02     9422.53    437.57 o 
  -5   9  10     2608.69     2854.65    281.26 o 
  -4   9  10      105.65      165.18    133.04 o 
  -3   9  10     4586.05     4435.21    194.29 o 
  -2   9  10    10867.49    10697.75    250.44 o 
  -1   9  10     6138.21     6004.51    236.32 o 
   0   9  10     1257.83     1323.71    196.36 o 
   1   9  10       85.52      228.73    166.25 o 
   2   9  10     3538.09     3549.65    331.66 o 
  -9  10  10        0.22      -95.44    247.03 o 
  -8  10  10       14.73      142.31    566.35 o 
  -7  10  10        1.24      -25.22    244.00 o 
  -6  10  10       19.33       74.72    168.35 o 
  -5  10  10        2.16       91.21    163.43 o 
  -4  10  10      208.29      198.04    140.86 o 
  -3  10  10       15.01       63.05    134.00 o 
  -2  10  10        7.83      -47.86    127.28 o 
  -1  10  10        0.68     -146.05    158.78 o 
   0  10  10        1.84     -126.67    163.88 o 
   1  10  10      160.34     -104.70    162.35 o 
  -8  11  10     1286.26     1200.30    654.11 o 
  -7  11  10     7079.74     7349.67    299.71 o 
  -6  11  10     4453.58     4710.68    267.12 o 
  -5  11  10     1162.32     1367.06    221.12 o 
  -4  11  10      411.25      264.69    148.52 o 
  -3  11  10     3310.04     3071.55    199.83 o 
  -2  11  10     6911.78     6231.49    245.82 o 
  -1  11  10     4539.63     4331.58    223.30 o 
   0  11  10      771.02      677.94    199.76 o 
  -7  12  10       77.32       69.57    192.22 o 
  -6  12  10       95.28     -260.12    176.12 o 
  -5  12  10      418.53      445.46    187.97 o 
  -4  12  10      576.55      635.65    158.87 o 
  -3  12  10      363.41      359.36    151.86 o 
  -2  12  10       12.97      -63.87    199.16 o 
  -1  12  10       58.74     -217.66    169.42 o 
  -5  13  10      642.49      636.64    243.42 o 
  -4  13  10      123.16      -44.83    156.62 o 
  -3  13  10     2029.42     1920.02    222.86 o 
 -11   1  11     1255.83     1684.57    277.42 o 
 -10   1  11      297.18       78.68    192.37 o 
  -9   1  11     5004.72     5959.03    571.07 o 
  -8   1  11    12069.67    12258.98    407.99 o 
  -7   1  11     9733.67    10741.47    390.95 o 
  -6   1  11      618.37      693.64    206.23 o 
  -5   1  11     1682.38     1599.68    232.60 o 
  -4   1  11     8172.26     8083.48    335.10 o 
  -3   1  11    19096.84    19186.22    449.08 o 
  -2   1  11     6799.21     7065.67    386.19 o 
  -1   1  11       81.45       92.23    153.26 o 
   0   1  11     3349.22     3297.10    223.12 o 
   1   1  11    10044.82     8492.89    410.34 o 
 -11   2  11      430.74      310.90    238.97 o 
 -10   2  11      696.15      480.00    202.91 o 
  -9   2  11      274.27      494.88    205.81 o 
  -8   2  11      239.18       34.67    199.08 o 
  -7   2  11       23.63      -59.11    238.90 o 
  -6   2  11     2866.34     3289.21    276.44 o 
  -5   2  11     2492.01     2971.13    394.05 o 
  -4   2  11      140.95      196.42    189.09 o 
  -3   2  11        8.58     -160.19    167.42 o 
  -2   2  11       36.80       56.13    163.74 o 
  -1   2  11     1604.33     1261.99    196.01 o 
   0   2  11      495.01      362.96    313.23 o 
   2   2  11       95.80     -106.77    192.67 o 
   3   2  11      698.38      859.99    247.26 o 
 -11   3  11     1354.99     1766.87    347.31 o 
 -10   3  11      298.30      267.69    199.06 o 
  -9   3  11     4918.54     5943.63    324.92 o 
  -8   3  11     8063.31     8856.36    372.70 o 
  -7   3  11     6676.82     6949.79    444.72 o 
  -6   3  11      158.61       20.69    193.51 o 
  -5   3  11      185.87       82.22    185.76 o 
  -4   3  11     6559.56     5805.57    304.58 o 
  -3   3  11    17289.95    17016.38    682.48 o 
  -2   3  11     9064.19     8883.21    434.36 o 
  -1   3  11      384.67      249.52    164.88 o 
   0   3  11     2723.97     2876.46    599.01 o 
   1   3  11     6078.92     5992.95    260.73 o 
   2   3  11     4951.48     4537.37    361.46 o 
 -11   4  11     2316.50     2989.18    392.76 o 
 -10   4  11     1904.81     2425.93    263.20 o 
  -9   4  11      793.18      917.06    231.92 o 
  -8   4  11      123.83       23.12    239.47 o 
  -7   4  11     1960.35     2068.56    252.30 o 
  -6   4  11     4441.03     4673.39    242.48 o 
  -5   4  11     5429.57     5129.39    235.15 o 
  -4   4  11      292.31      363.70    150.18 o 
  -3   4  11       46.54      -34.22    133.84 o 
  -2   4  11     1811.56     2189.11    217.80 o 
  -1   4  11     5871.69     6128.83    229.46 o 
   0   4  11     2607.26     2613.43    294.57 o 
   1   4  11       33.48      -42.90    139.21 o 
   2   4  11      104.55     -128.21    215.68 o 
 -10   5  11      132.47     -189.06    161.97 o 
  -9   5  11     2210.97     2378.79    290.17 o 
  -8   5  11     3624.40     4345.36    254.16 o 
  -7   5  11     3226.81     4002.85    245.15 o 
  -6   5  11      958.73     1163.84    185.41 o 
  -5   5  11     1484.50     1727.58    190.50 o 
  -4   5  11     4810.89     4625.06    223.26 o 
  -3   5  11     6129.59     5812.88    200.52 o 
  -2   5  11     2448.44     2541.75    173.83 o 
  -1   5  11      242.12       13.51    156.51 o 
   0   5  11     2465.39     2211.06    206.22 o 
   1   5  11     4156.38     4042.89    242.66 o 
   2   5  11     3300.38     3337.78    398.70 o 
 -10   6  11     3923.39     4595.76    336.22 o 
  -9   6  11     1935.23     1946.47    229.61 o 
  -8   6  11       13.11     -233.90    157.70 o 
  -7   6  11     2017.91     2404.01    214.26 o 
  -6   6  11     5718.78     5893.28    262.59 o 
  -5   6  11     8262.50     8613.97    281.38 o 
  -4   6  11      751.16      772.74    136.01 o 
  -3   6  11       67.26     -177.17    118.11 o 
  -2   6  11     3706.57     3789.98    206.79 o 
  -1   6  11    12446.39    11253.84    532.83 o 
   0   6  11     4972.65     4594.77    255.88 o 
   1   6  11      987.23      912.97    180.42 o 
   2   6  11      394.71      257.46    168.12 o 
 -10   7  11       26.63      380.60    251.47 o 
  -9   7  11      374.76      247.10    209.94 o 
  -8   7  11     1108.23      927.98    255.58 o 
  -7   7  11     1251.45     1179.59    201.01 o 
  -6   7  11     1428.28     1518.94    206.19 o 
  -5   7  11      101.89      -41.73    131.99 o 
  -4   7  11     2600.39     2606.80    172.80 o 
  -3   7  11     2184.19     2294.73    162.74 o 
  -2   7  11      389.44      384.84    234.02 o 
  -1   7  11       25.89       70.90    214.32 o 
   0   7  11      690.26      573.91    168.93 o 
   1   7  11     1041.71      778.06    178.63 o 
  -9   8  11     3101.42     3606.38    433.71 o 
  -8   8  11       88.71      -87.39    174.54 o 
  -7   8  11     1553.00     1746.02    318.02 o 
  -6   8  11     6995.59     6868.52    283.48 o 
  -5   8  11     5217.46     5733.01    223.14 o 
  -4   8  11     2544.99     2636.11    212.01 o 
  -3   8  11     1172.60     1068.86    149.84 o 
  -2   8  11     3871.79     3947.43    185.41 o 
  -1   8  11     8532.17     7895.91    421.45 o 
   0   8  11     4340.92     4052.40    259.84 o 
   1   8  11      143.04       20.75    349.39 o 
  -8   9  11       65.36     -140.24    178.14 o 
  -7   9  11       14.00      -82.35    167.67 o 
  -6   9  11      267.30      143.63    168.93 o 
  -5   9  11       19.59      -65.10    187.22 o 
  -4   9  11      412.81      349.27    145.64 o 
  -3   9  11      101.59      -30.80    133.31 o 
  -2   9  11      556.82      430.71    155.30 o 
  -1   9  11       52.49      -47.17    166.49 o 
   0   9  11      171.48       98.38    171.09 o 
  -8  10  11       44.58     -449.09    314.94 o 
  -7  10  11     2280.05     2413.33    392.05 o 
  -6  10  11     4179.47     4530.30    262.11 o 
  -5  10  11     5580.11     5258.77    271.93 o 
  -4  10  11     2159.34     2439.51    246.39 o 
  -3  10  11       14.75       10.69    138.23 o 
  -2  10  11     4552.83     4479.32    232.34 o 
  -1  10  11     5186.83     4788.09    232.02 o 
  -6  11  11        2.33       -5.21    186.35 o 
  -5  11  11       61.10       69.31    187.88 o 
  -4  11  11       81.45     -119.93    147.39 o 
  -3  11  11       23.51      -50.26    145.75 o 
  -2  11  11      260.70       56.61    163.43 o 
 -10   0  12     2282.45     2908.57    398.20 o 
  -9   0  12      431.83      -93.19    291.14 o 
  -8   0  12     7343.53     7334.03    507.68 o 
  -7   0  12    10753.94    12865.75    602.87 o 
  -6   0  12     9730.44    10540.46    567.42 o 
  -5   0  12     2122.97     2383.17    372.61 o 
  -4   0  12      960.27      952.32    317.16 o 
  -3   0  12    12036.20    11788.36    553.56 o 
  -2   0  12     8195.57     7906.03    476.38 o 
  -1   0  12     5653.02     5036.76    394.19 o 
   0   0  12      253.03      223.54    244.69 o 
 -10   1  12      101.68      193.00    207.19 o 
  -9   1  12      419.22      311.55    411.06 o 
  -8   1  12      328.49      439.02    218.10 o 
  -7   1  12       32.20       23.62    202.79 o 
  -6   1  12      380.30      140.92    216.07 o 
  -5   1  12      591.55      516.25    217.03 o 
  -4   1  12      203.46      192.81    201.67 o 
  -3   1  12       57.96     -267.95    178.63 o 
  -2   1  12       54.65     -216.44    171.65 o 
  -1   1  12       49.44      247.57    179.11 o 
   0   1  12      108.51       84.33    237.40 o 
 -10   2  12     1236.39     1330.14    239.80 o 
  -9   2  12      344.57      193.93    207.12 o 
  -8   2  12     5506.87     6185.39    339.60 o 
  -7   2  12     6690.71     7511.12    357.19 o 
  -6   2  12     6597.25     6917.67    347.05 o 
  -5   2  12     1034.45      848.95    231.68 o 
  -4   2  12      851.94      358.28    362.54 o 
  -3   2  12     8884.63     8436.35    779.17 o 
  -2   2  12    10978.08    11182.05    377.07 o 
  -1   2  12     2182.69     2230.00    230.27 o 
   0   2  12      350.70      356.03    233.83 o 
 -10   3  12     1486.08     1870.18    254.04 o 
  -9   3  12     1128.25     1342.63    262.20 o 
  -8   3  12     1291.43     1402.02    285.85 o 
  -7   3  12       27.40      152.13    207.71 o 
  -6   3  12     1063.54     1111.60    234.23 o 
  -5   3  12     2843.89     3042.75    278.00 o 
  -4   3  12     1667.02     1624.68    240.11 o 
  -3   3  12      680.73      534.57    201.86 o 
  -2   3  12       10.09      -22.42    182.75 o 
  -1   3  12     1187.91     1274.40    214.82 o 
   1   3  12     1127.26      954.47    255.70 o 
 -10   4  12      983.71     1024.80    316.01 o 
  -9   4  12      114.96     -292.32    194.88 o 
  -8   4  12     2897.27     3140.59    483.17 o 
  -7   4  12     5605.88     5934.70    338.86 o 
  -6   4  12     2421.55     2773.71    271.24 o 
  -5   4  12     1270.67     1600.33    516.54 o 
  -4   4  12     1037.34     1015.37    284.57 o 
  -3   4  12     4957.00     5033.17    300.00 o 
  -2   4  12     8468.61     7688.84    330.29 o 
  -1   4  12     3910.05     4245.19    290.71 o 
   1   4  12     1072.84     1269.05    265.27 o 
  -9   5  12     2621.01     2999.53    542.27 o 
  -8   5  12     1635.45     1987.27    261.74 o 
  -7   5  12        0.47      -94.22    200.71 o 
  -6   5  12     1187.64     1000.53    361.82 o 
  -5   5  12     2960.24     3121.21    379.83 o 
  -4   5  12     4924.53     4941.39    316.37 o 
  -3   5  12      681.86      801.81    304.65 o 
  -2   5  12        5.85       44.93    179.67 o 
   0   5  12     3569.41     3621.49    344.74 o 
  -9   6  12       41.11       43.36    226.90 o 
  -8   6  12     1318.06     1719.24    251.00 o 
  -7   6  12     3797.26     3826.01    251.81 o 
  -6   6  12     3105.91     3587.17    260.91 o 
  -5   6  12       27.81        3.59    206.88 o 
  -4   6  12      349.98      135.44    160.50 o 
  -3   6  12     1432.77     1584.85    190.26 o 
  -2   6  12     2907.59     3347.72    271.48 o 
  -1   6  12     2717.49     2566.91    234.56 o 
   0   6  12       19.71     -231.14    159.98 o 
  -8   7  12     1785.75     1897.88    223.08 o 
  -7   7  12        1.96      -90.52    172.06 o 
  -6   7  12     2701.00     2668.65    224.89 o 
  -5   7  12     7289.20     7532.20    286.29 o 
  -4   7  12     3700.63     3948.72    244.39 o 
  -3   7  12     1688.75     1938.15    247.30 o 
  -2   7  12       54.70     -108.53    130.49 o 
  -1   7  12     1922.39     1867.33    220.46 o 
  -8   8  12      240.87       92.01    185.67 o 
  -7   8  12      776.17      756.53    196.97 o 
  -6   8  12      546.54      466.66    248.38 o 
  -5   8  12       43.09       26.56    236.67 o 
  -4   8  12      172.21      136.33    177.50 o 
  -3   8  12      129.88      281.12    174.82 o 
  -2   8  12      617.78      451.78    164.21 o 
  -1   8  12      473.87      479.54    188.48 o 
  -7   9  12        0.85     -248.36    172.49 o 
  -6   9  12     2471.33     2599.68    304.95 o 
  -5   9  12     6267.21     6173.24    291.91 o 
  -4   9  12     6729.42     7143.25    261.26 o 
  -3   9  12      934.95      929.71    163.12 o 
  -2   9  12       47.28     -229.56    185.05 o 
  -9   1  13     1342.47     1918.63    329.23 o 
  -8   1  13      572.56      203.10    227.35 o 
  -7   1  13     4801.84     6012.75    738.65 o 
  -6   1  13     9394.31     9395.89    404.56 o 
  -5   1  13     5698.62     5548.04    348.57 o 
  -4   1  13      214.14      141.02    209.03 o 
  -3   1  13     1261.09     1065.58    227.43 o 
  -2   1  13     4943.09     4651.99    308.01 o 
  -1   1  13     7117.04     6816.83    323.81 o 
  -9   2  13      565.12      674.92    337.88 o 
  -8   2  13      490.75      275.41    226.17 o 
  -7   2  13      105.57       23.60    228.97 o 
  -6   2  13       75.54      -56.10    206.69 o 
  -5   2  13      417.87      306.88    221.69 o 
  -4   2  13      247.45      184.92    215.43 o 
  -3   2  13      374.75      308.93    209.50 o 
  -2   2  13       80.71        4.27    258.98 o 
  -1   2  13        7.71      -71.91    181.88 o 
  -9   3  13     1056.50     1177.34    255.52 o 
  -8   3  13       42.27     -220.64    207.40 o 
  -7   3  13     3552.89     4181.26    342.74 o 
  -6   3  13     6482.55     6702.49    570.21 o 
  -5   3  13     6243.14     6079.88    350.49 o 
  -4   3  13      796.32     1012.88    233.86 o 
  -3   3  13     1127.24     1154.92    233.79 o 
  -2   3  13     5274.89     5154.07    311.00 o 
  -1   3  13     5432.90     4707.31    410.49 o 
  -8   4  13     2317.13     2967.20    287.78 o 
  -7   4  13     1493.69     1885.59    274.72 o 
  -6   4  13        4.26     -302.99    201.99 o 
  -5   4  13      872.57      891.02    243.30 o 
  -4   4  13     2404.38     2401.36    311.94 o 
  -3   4  13     1882.65     2010.17    294.00 o 
  -2   4  13      829.71     1149.10    229.21 o 
  -8   5  13      441.22      311.90    237.91 o 
  -7   5  13     2222.52     2135.62    466.09 o 
  -6   5  13     2975.20     2876.80    284.51 o 
  -5   5  13     2977.43     2943.36    284.97 o 
  -4   5  13      709.59      694.28    232.80 o 
  -3   5  13      555.63      440.27    275.56 o 
  -2   5  13     2634.14     2536.69    364.39 o 
  -7   6  13     1884.72     2076.76    274.82 o 
  -6   6  13        1.74        3.55    200.97 o 
  -5   6  13     1784.31     1858.81    255.76 o 
  -4   6  13     5492.72     5225.85    332.99 o 
  -3   6  13     4598.30     4531.17    312.60 o 
  -6   7  13     1095.11     1599.94    572.07 o 
  -5   7  13      848.63      345.39    225.10 o 
  -4   7  13      412.83      344.35    225.08 o 
  -7   0  14      206.83     -153.08    338.45 o 
  -6   0  14     3328.47     2935.01    459.94 o 
  -5   0  14     6428.11     6903.96    544.27 o 
  -4   0  14     3732.41     3233.16    428.92 o 
  -6   1  14      243.45      192.95    247.41 o 
  -5   1  14        5.71       34.03    232.01 o 
  -4   1  14       30.04     -150.48    219.04 o 
  -6   2  14     5287.29     5582.45    373.06 o 
  -5   2  14     6160.49     5578.44    381.62 o 
  -4   2  14     4874.22     4788.56    524.90 o 
                                                 
